# Supplementary material for: Integrative Bioinformatics Analysis Reveals Key Regulatory Genes and Therapeutic Targets in Ulcerative Colitis Pathogenesis
Source: Genes (Basel). 2025 Nov 1;16(11):1296. doi: 10.3390/genes16111296 (PMC12652001; doi:10.3390/genes16111296)
Supplement: Supplementary file 1 [file genes-16-01296-s001.zip]

Archive with 3 entries (3 files):
- Supplymentary Table S1.xlsx
- Supplymentary Table S3.xlsx
- Suppymentary Table S2.xlsx
