# Supplementary material for: Integrative Bioinformatics Analysis Reveals Key Regulatory Genes and Therapeutic Targets in Ulcerative Colitis Pathogenesis
Source: Genes (Basel). 2025 Nov 1;16(11):1296. doi: 10.3390/genes16111296 (PMC12652001; doi:10.3390/genes16111296)
Supplement: Supplementary file 1 [file genes-16-01296-s001.zip › Supplymentary Table S1.xlsx]

## Sheet: Raw file
GSE83687	GSE112057	GSE135223		Common gene among 3			MCC method	Closeness method	Radiality method	Betweenness method	Stress method			common among 5 hubba			total gene among 5 hubba			Uncommon among 5 hubba
Gene symbol	Gene_symbol	Gene_symbol		MMP1			TLR2	IFNG	IFNG	IFNG	IFNG			TLR2			TLR2			GZMB
CHI3L1	TARP	ETV7		SLC11A1			IFNG	TLR2	TLR2	TLR2	TLR2			IFNG			IFNG			FCGR1A
CEMIP	TSPOAP1	DACT1		S100A8			CD163	TLR8	CD163	PPARG	CR1			CD163			CD163			CD274
TWIST1	SLC4A10	ALOX15		S100A12			GZMB	CD163	TLR8	CR1	CD163						GZMB			CXCL9
MMP3	ERBB2	SERPINA1		CLEC5A			FCGR1A	S100A12	ARG1	CFB	TLR8						FCGR1A			CCL4
MMP1	LTK	IFIT3		MMP8			CD274	ARG1	S100A12	FPR2	EPAS1						CD274			PRF1
CXCL11	PRF1	CLEC10A		ADAMTS2			CXCL9	CD274	FCGR1A	CD163	S100A12						CXCL9			TLR8
MCEMP1	SCART1	IER3		KCNJ15			CCL4	FCGR1A	CD274	HLA-C	PPARG						CCL4			S100A12
SLC11A1	HLA-DQB1	CISH		S100A9			PRF1	CCL4	FPR2	ITGB3	CFB						PRF1			ARG1
FCN3	AGPAT1	IL4R		OSM			TLR8	LILRB2	CCL4	S100A12	FPR2						TLR8			LILRB2
TNIP3	HLA-DRB4	GBP4		CXCL9													S100A12			FPR2
CTHRC1	FASLG	GBP1		ACSL1													ARG1			PPARG
CSF2	ADGRG1	ACSL1		CAPN11													LILRB2			CR1
MMP10	NMUR1	SLAMF7		G0S2													FPR2			CFB
FAP	CACNA2D2	IFI44L		GLT1D1													PPARG			HLA-C
LINC01235	TBX21	SNX10		TNFAIP6													CR1			ITGB3
SBSN	GZMB	IRF1		TMEM158													CFB			EPAS1
EGFL6	AGAP1	HAPLN3		INHBA													HLA-C
IL11	SYTL2	TNFAIP2		RAI14													ITGB3
CD300E	LLGL2	TNF		FPR2													EPAS1
LOXL2	ADAMTS2	CCL4		FAM20A
S100A8	DNASE1L3	CD36		GPR176
CPXM1	BMX	GCH1		GZMB
CSF3R	AUTS2	GAS6		CLEC4D
P4HA3	S1PR5	SOCS3		PRSS23
S100A12	NCAM1	CALHM6		TCN1
PRR16	GYG1	MRC1		GK
AQP9	LDB2	STAT1		FCGR1A
UCN2	CXCR6	BCL2		CFB
PI15	2024-09-14	EPSTI1		CD274
COL7A1	MCEMP1	GPR84		GPR84
CYP24A1	CLDND2	SLC7A7		TLR2
CLEC5A	FEZ1	GPNMB		ARG1
ADAM12	DLG5	IFIT2		ACSL4
MMP8	DLG5	KLHDC7B		LILRB3
ADAMTS2	DTHD1	CFB		CLEC6A
PROK2	SOX13	NCF1B		LILRA5
ADAMTS12	LGR6	RSAD2		ETV7
KCNJ15	EOMES	IL1R1		GALNT18
GSDMC	HP	MT2A		FAM124A
SAA1	S100A12	WARS1		DRAM1
ARNTL2	ST6GALNAC3	DRAM1		EPHX4
S100A9	ELOVL7	IL15RA		FCGR1CP
GBP5	SIGLEC17P	TBC1D9		NAMPT
CXCL10	QPCT	TLR8		FCAR
COL3A1	IL2RB	MAL		LINC02345
IKBIP	SLC40A1	PLAUR		FCGR1B
LILRA3	CARMIL3	DUSP5		SBNO2
MMP13	C1orf21	PARP9		MARCO
COL1A1	SH2D2A	PTGS2		LILRA2
NPTX2	COLQ	NCF1		SNX10
LBP	SPON2	GIMAP8		ADM
NRCAM	GZMA	IL1A		HBD
COL4A1	LINC01644	TAP1		SERPINB2
PLAU	CYP19A1	GGTA1		LILRA6
MMP12	FGFBP2	GBP2		PFKFB3
WARS	RNF11	KCNJ2		PRF1
OLFML2B	MMP9	IFNG		SLC1A3
OSM	GPR27	CHI3L1		IRAK3
SOD2	ADAM12	ICAM1		MCTP1
WISP1	NECAB1	SCARF1		TPBGL
CXCL5	KLRC3	SLC39A8		LRFN2
CXCL9	ANXA3	NCF1C		CLEC4E
ACSL1	LIM2	HCAR2		LILRB2
PPBP	GNLY	MT1M		VNN1
WNT5A	UBE2D1	P2RX5		EPAS1
MDFI	PFKFB3	PIM2		BCAT1
PDPN	ARG1	TYMP		HSPG2
KCNJ8	DGKK	NSMCE1-DT		STOM
COL5A2	EIF4E3	NFKBIA		JAK2
CAPN11	DDIAS	GBP1P1		LIN7A
ANGPT2	IL23R	CAMK2D		BPI
HAPLN3	B3GAT1	IRAK2		GNG11
G0S2	MAPK14	BCL2A1		IL1R1
LYPD5	CPEB4	PIK3AP1		ACKR1
PXDN	OLAH	SBNO2		DOC2B
DUOX2	KLHL2	MYO1B		LTK
STRA6	COL6A2	HCAR3		SAMD14
CXCR1	ACSL4	P2RX7		HRH2
DCLK3	2024-03-01	SLC43A3		TLR8
S100A3	PYGL	ADAMDEC1		TM4SF1
FCGR3A	CCL3	CTSL		ORM1
ADAMTS9	CCL3	ANKRD22		SLC2A14
SELE	CD177	IL12RB2		KIF17
CHN1	GCA	GK		CD163
WNT2	FEM1C	PLEK		KLHL41
TMEM132A	NKG7	LAP3		ITGA7
IL1RN	ASPH	TNFSF10		PSTPIP2
ELOVL2	MATK	MMP14		TMIGD3
LILRA3	FAM160B1	PDGFC		ADAMTS14
GLT1D1	DACH1	RNF125		STPG3-AS1
LILRA3	ABCB1	FAS		LAIR2
STRIP2	METTL9	SAMD9L		LGR6
TNFAIP6	GADD45A	HOMER2		NUAK1
CSMD2	SNX10	ZC3H12A		IFNG
FADS1	DAB2IP	MT1E		DEFA3
COL4A2	EPHA2	IL27		BCL2A1
COL15A1	LPCAT2	LYN		PPARG
C2CD4A	ANKRD22	LIMK2		CNFN
LUCAT1	PROK2	FFAR2		SERINC2
LILRA3	PPP4R2	TGFBI		OLR1
CEP128	B3GNT7	C1QA		VEGFC
TMEM158	IPMK	TNFSF15		C2
HIF1A	SRPK1	FCER1G		MAOA
FJX1	CREB5	MT1X		BASP1
INHBA	DYSF	CLEC5A		RAB17
LINC01484	PTGDR	FAM102B		TGFA
RAI14	CEACAM1	C1QC		SOCS3
PLA1A	ARVCF	ADORA2A		HHIP-AS1
FPR2	CCL4	RGS1		KCNN3
FAM20A	MCTP1	GZMB		METTL7B
SMOX	LIN7A	CCL1		BNC2
AGT	GPR84	APOL2		LGALS9B
ALPL	XK	LIPA		CDK14
NFE2	ATP2C2	KCNN4		ADGRG3
SERPINE1	RRAGD	CXCL16		COL17A1
ACOXL	TRIQK	CD274		ADIRF
GPR176	EXOC6	CLEC7A		VSIG4
GBP1	CLEC4D	FCN1		KLF5
GFAP	ACHE	PLSCR1		TNXB
GZMB	SMIM3	SQOR		FBXO39
LAMP3	KREMEN1	CCL3		CRISP3
FPR1	IL1R2	C3AR1		TAP1
SELP	MMP8	HAS1		CR1
HP	ACSL1	GIMAP4		GPR141
SPHK1	CROCC2	TNIP3		PRTN3
CLEC4D	SH3BGRL2	CPVL		CD24
TNFRSF11B	CAPZA2	MAP3K8		ITGB3
PRSS23	UBE2J1	IFI44		SPTA1
KIFC3	MGAM	STX11		CDHR2
TCN1	FBXL5	MAOA		FCGBP
SERPINH1	PFKFB2	NR1H3		PTX3
NID2	PRKAR2B	FUCA1		HLA-C
PRRX1	S100A8	LILRA3		CCL4
UBE2L6	SLC4A3	NEURL3		KRT1
CHI3L2	TSPAN32	CTSC		TAP2
TIMP1	SEMA6B	MT1L		NXF3
CSF3	PDZD4	SERPING1		LOC105371899
SLC4A11	YOD1	RHBDF2		MS4A3
GK	TLR5	TRAF1		MICB
GJA4	MBOAT2	EBI3
SERPINB7	RP2	CXCL10
FAM92B	F5	ITGB8
PCDH17	LIPM	BATF2
GPR4	FAR1	PPP1R14A
FCGR1A	SDCBP	FCGR1A
TREML3P	SLC1A3	RELB
SLC7A11	CAB39	OAS3
DYSF	TXN	OCSTAMP
CCDC102B	S100A9	CDR2L
PTP4A3	SGSM1	RFLNB
BGN	PGD	APOL1
STC2	GPR68	METTL7A
SRPX2	RBM47	CSF1
COL6A3	CD55	NBN
SLC6A14	RAB33B	XAF1
CFB	GNG10	NAMPT
SPARC	RUNX3	SYTL3
CFB	SH3GLB1	JAML
CFB	TGFBR3	GFI1
ADAMTS3	METTL7B	SAT1
ABCA12	PIP4P2	LOC154761
MYBPH	NCR3	PDE4DIP
APOL1	NCR3	FCER2
PIK3R3	NCR3	FABP4
LDLRAD3	NCR3	IL4I1
CXCR2	KLRB1	ANKRD1
ADGRL4	NAIP	CTTN
EBF3	NCR3	TCAF2
CD274	ZAP70	CYP27B1
COL5A3	TM6SF1	HRH2
VSIG1	PHLDB2	IDO2
CCDC71L	NSUN7	TIFA
VWF	CA4	PSTPIP2
TDO2	GALNT14	RAMP1
TDO2	ALOX5AP	KRT1
TREM1	ROPN1L	CD80
PECAM1	NLRC4	NEAT1
FGR	SLC2A3	CD38
FAM89A	PCDH1	SPINT2
GPR84	FCGR1A	GIMAP6
NOX4	CHD5	CCL7
S1PR5	COL17A1	PTGFRN
FKBP10	RNF165	CD1E
HECW2	XCL2	GIMAP5
STEAP4	IRAK3	DPP4
LINC01615	VIPR2	FPR2
STAT1	LRRN1	IFI6
PDGFRB	GPR160	APOL3
CDH11	CREG1	NFKB2
MEFV	LINC00694	MARCKS
LOC101928674	NFE2	CMPK2
LZTS1	ITGA7	PDE4B
CALU	ADAM9	SLC26A11
SGIP1	CKAP4	MS4A6A
DUOXA2	SULT1B1	PARP14
RAB31	GUCY2C	TRIM21
TFAP2C	TMCO3	IFIH1
TLR2	TAP2	LAG3
CFB	NCKAP5	TNFRSF18
CDH3	FKBP5	MYO1G
MMP7	SRGN	CXCL5
LINC00839	NATD1	TNFSF13B
COL1A2	LEXM	CCL17
RIPOR3	LINC00996	IFI35
SLC6A6	CCPG1	TIMP3
TRPC6	KLRK1	PALLD
MIR503HG	COL11A2	PLXDC1
MSC-AS1	DSC2	GLUL
CSGALNACT1	RGS9	HS3ST2
ZNF385D	PGLYRP1	CLEC4E
ARG1	SIPA1L2	SRC
CHSY3	CYSTM1	FGFBP2
GBP1P1	RAB27A	CTTNBP2
IL13RA2	KLRD1	CHRM3-AS2
IL17A	CYP1B1	DTX3L
P3H1	SIGLEC9	TMEM140
LINC01929	LTA4H	CD40
ANXA5	BPI	P2RX4
KLK10	TUBGCP5	CARD9
ACSL4	SLC37A3	ARHGEF10L
LILRB3	LCN2	C1QB
CLEC6A	PADI4	PSMB9
EDNRA	PADI4	CCL20
CHST2	PPARG	FCGBP
PARP9	NRN1	PLAAT4
RASL10B	SEMA4C	CASP4
CYP7B1	AGFG1	ALPK1
DUSP14	SMPDL3A	UBE2L6
LINC00941	ZDHHC19	RCN1
CMTM2	CARD6	SERPINB7
CXCL1	NAMPT	MT1F
GPX8	RTN3	ZNF267
SPTBN5	RAP1GAP	PSME2
MEOX1	CHPT1	VAMP5
PLEKHN1	FCRL6	ACP2
SH3RF3	SNX3	SLC1A3
GJC1	MIB2	SH3BP5
LOX	PAK6	B4GALT5
IL26	CDK14	MCOLN2
MMP14	KLRF1	MYOF
GBP4	FLT4	IRF7
COL5A1	SORT1	EEPD1
EGFLAM	SAMSN1	DUSP6
H19	RAB31	CD1B
CLDN14	PLEKHF1	CCR7
ALDH1L2	ZNF831	MFSD2A
HGF	GRB10	FAM20A
GNA15	PYHIN1	CPM
FER1L4	C4BPA	FAM13A
HCAR2	RNF10	CACNA1I
CYTOR	LYPLA1	TRABD2A
NOTCH4	CARNS1	GALNT18
LILRA5	IFNAR1	PML
F5	FAM126B	CD83
MSX2	DRAM1	SIGLEC1
AMPH	AGAP9	LRRK2
ZNF281	ADAMTS10	ALAS1
LAX1	PRSS30P	CLEC6A
RFX8	CR1	TNFAIP3
ALPK2	PRSS23	HK2
ETV7	CLEC5A	OPTN
RGS16	GNAQ	RDX
TMEM255B	PLXNC1	RNF157
SPP1	TTC16	PSMB9
TAS1R3	PDGFRB	ACE
THY1	PTGFR	SLCO4A1
THSD7A	MAFG	ADA
IQCA1	LINGO2	SLC31A2
IRAK2	MPP1	WNT5B
GAS1	BST1	IL18RAP
ADGRF5	PLBD1-AS1	RIPK2
SNAI2	DNAJC3	INSIG2
TRPC4	FGFRL1	PDK4
ADAMTS6	NEO1	STOM
NDUFA4L2	FRMPD3	ODF3B
ACOD1	DNAJC25-GNG10	CR1
FZD10	LOC101928100	FCGBP
PADI4	CCDC126	GASK1B
PADI4	TRPM6	KLF10
MOV10L1	ITGAM	ADGRE1
MIR4435-2HG	EFNA5	TRIM22
COL10A1	COL13A1	BAALC
GBP2	FNDC3B	C15orf48
IGFBP7	HEATR9	C3
CBX2	NEDD4L	CDK14
ZNF469	IFNGR2	MMP7
PTP4A3	JAK2	HS3ST3B1
GALNT18	ALPL	DDX60
VCAN	PPP1R3D	IL31RA
IFITM3	MEGF9	TREM2
FSCN1	WDFY3	SPP1
PTGES	PRR5L	CXCR6
BNC1	MYBL1	DUSP10
MC4R	TGFA	MVP
IL1RAP	TCN1	S100A9
TRH	PLBD1	PILRA
FAM124A	SH2D1B	NUB1
DRAM1	ATP6V1C1	FBXO6
POM121L9P	LMNB1	CCL3
EPHX4	GPR141	CXCL2
IDO1	ATP9A	CASP1
TG	LRRC4	IFIT5
RAMP3	SAMD3	CCRL2
GPX7	B3GNT5	AK4
HK3	FCAR	SLC11A1
TRPV4	ATP11B	TRAFD1
LINC00888	NR2E1	LILRB2
PAEP	EGLN1	TNFAIP6
TBCEL	RAB32	UBD
CLEC1A	PLP2	BIRC3
PCAT19	PCDHGC3	PTGS1
TREML4	CIB2	BASP1
LOC101929532	VNN1	MGLL
KLK7	SQOR	TNIP1
CASC10	PHTF1	LAMP3
PCSK1	NPIPB11	CLEC4A
FCGR1CP	FAT4	DOK2
SHROOM4	OPLAH	QPRT
SPNS2	SLC26A8	LINC00996
AGPAT4	SLC2A14	SERPINB2
DDIT4	NLRP12	GBP3
P2RY6	YPEL1	CD1C
MSC	MANSC1	IL6
PLEK	MANSC1	GIMAP7
SMCO2	TTC38	BCL2L14
TGFBI	AP3B2	MET
ALAS2	HEATR9	TLR2
SAA2-SAA4	CA1	TREML2
PQLC2L	DRAXIN	PTGER2
FCGR2A	ZNF438	LMO7
JSRP1	GPAT3	KYNU
IFITM1	NR4A1	EDN1
NAMPT	LOC101928626	PCED1B
FCAR	KIF1B	CEACAM3
ESAM	FAM151B	CHST13
LILRA5	SOS2	CST3
LILRA5	ANKRD9	NRP2
TDRD9	PRDM5	CCL19
LILRB3	KLF5	PTGIR
LINC02345	KIAA1217	ACSL4
FCGR1B	SERPINB10	SDC4
RPS6KA2	ALOX5	SLC47A1
ITGAV	CPD	IFITM1
SBNO2	OSM	PRAG1
CHRDL2	OLFM4	OAS2
AVPR1A	MAP2K6	SLC7A8
ADAMTS18	HMGB2	NECTIN2
MARCO	CTSW	CHST2
SPRY1	TDP2	SLC37A3
FAM20C	CLIC3	GADD45B
UBTD1	IDI1	IGSF11
FCGR3B	TLR4	LPIN2
FOXS1	HBD	IL2RA
LILRA2	IL18R1	CXCL3
APOBEC3A	PTPRS	FEZ1
SLED1	GK	LHFPL2
CXorf36	MAOA	F3
RNF24	WDFY3-AS2	RASGEF1B
LILRB3	PGM2	FOXP4
BHLHE22	ZFYVE28	DARS1-AS1
FCN1	MCTP2	JUNB
FGF7	INSC	MARCHF1
RHOQ	TP53I11	DENND5A
LINC01704	SDHAF3	CD82
SNX10	TOGARAM2	USP6NL
ENTPD1	UBE2B	BCL3
SLC35G2	SPON1	RASAL1
ACAN	AQP9	TNFRSF9
TSHZ2	RGS18	S100A8
TIE1	MAP3K20	DUSP1
CCL18	IFNL1	RNASE1
CHST11	PRRG4	PARP3
HCAR3	C2orf88	KCNE5
ADGRE2	RALB	SLC2A6
LILRB3	SHANK3	KCNQ1
DPYS	CDH24	KPNA6
INHBB	FAM198B	ANKRD36BP2
HYAL2	GZMH	FCAR
SLC10A6	NQO2	DAPP1
ADM	CCDC71L	LILRB2
MGC12916	TMEM170B	SGSH
KCNE1	PPP1R3B	CXCL11
COL18A1	HK3	LILRB4
CXCL6	ELANE	MTF1
MMP25	ELANE	PECAM1
HBD	ADAMTS1	RALB
ECEL1	ITPRIPL1	VASH1
SERPINB2	DEFA8P	FAM225A
LILRA5	FLOT1	IL1RN
TNFRSF10C	FLOT2	AMPD3
NOTCH3	ABCA13	CLLU1-AS1
CD93	LHFPL2	RHOU
ENG	BASP1	SSTR3
KDELC1	RTKN	NINJ1
LILRA6	CD59	CCND1
ZDHHC19	FUT7	P2RY8
TWIST2	PROS1	HELZ2
SPAG4	CDC42EP3	IL15
CPEB4	SGMS2	HERC5
DUOXA1	NOVA2	DOCK4
OSMR	SERPINB1	GPR183
LGALS17A	SKAP2	EREG
C4orf50	CYP4F35P	TANK
FMO1	CD247	TRIM69
TENM4	TRIB1	CAT
XBP1	ENPP5	CD200R1
PFKFB3	SHROOM4	SCARB2
PRF1	FGD4	IFITM3
CTSK	PSTPIP2	RNF19B
CXCL8	AGTPBP1	GADD45G
SPRED3	PTCH1	PPIF
LHX6	CSGALNACT2	ATF5
ROPN1L	NAT8L	LIME1
SLCO2A1	PDGFC	PRDM1
PSAT1	SLCO4C1	MMP19
HBA2	ADGRG3	ISG20
MMP2	MSRB1	FAM124A
BICC1	SLC4A4	PMAIP1
SLC1A3	MSRB3	TNFSF14
DUSP4	CDKN2D	CBLN3
RNF213	CYP2E1	SECTM1
OLAH	PPP2R2B	TM4SF19
MB21D1	ADAMTS3	WDFY1
PDK1	LPAL2	ISG15
LOC283710	ATP1A3	AIM2
PGF	AJM1	HIF1A
AQP1	PNPLA1	IER5
IL24	MYOM2	NFKB1
HILPDA	FBXL13	NAMPTP1
PTPN13	GLT1D1	JAK2
FUT7	DEFA3	SNPH
HEY1	ARHGEF25	PKIG
LOC101929130	TMEM38A	ACSL5
POSTN	PRSS35	PRF1
IRAK3	PPP1R18	CD302
LOC101927780	PPBP	SOCS2
MCTP1	IGF2BP3	ASCL2
CFI	UGCG	CDCP1
CDYL2	ORM1	ARSB
CALCRL	TLR2	NMI
ECSCR	PODN	ATF3
SNCAIP	PCYT1B	CEBPB
ITGA10	KL	TMEM150B
FZD4	UBXN2B	SIGIRR
ABL2	ADIRF	NCS1
HIST1H2BJ	LINC002481	NSMCE1
EHD3	NCR3	UBD
LILRA2	NCR3	TSPAN32
PANX2	RAB13	OASL
THSD1	PRTN3	ALOX15B
ZNF267	PRTN3	MYEOV
LPL	CRISP3	APOBEC3A
CHST15	TLR8	PITPNM2
HEYL	H3F3A	LILRB4
PIM2	KIF3C	CD1A
ASAP1	CDHR3	PTGER4
TPBGL	RGL4	CHRNA6
ROBO1	TMEM56	CASP4LP
AFAP1L1	ALAS2	PSMB10
TNFRSF6B	SPX	NCAM1
FAM20C	FAM41C	FADS2
LILRA5	LY96	CDK6
ELFN1	RALGAPA2	ARRDC4
DCC	ARNTL2	MRC2
SAMD9L	JAKMIP1	ANK3
CSNK1A1L	GCLM	GRINA
SMTNL1	KLHL8	CSF2RB
SIGLEC9	RNF24	ITPRIP
FCRL5	CCL4L2	NCAPH
DUSP14	CCL4L2	CCR2
CAVIN3	FZD5	PTAFR
ALDH1A2	DEFA4	TBXAS1
ITGA5	GRINA	NEMP1
RGS4	TMEM52B	SPHK1
KIF26B	SH3PXD2B	FNDC3B
ELK3	P3H2	SPPL2A
MIXL1	DPY19L3	TBX21
CLEC4E	HOPX	STAT2
EGFL8	SIGLEC5	TMEM71
EBF2	CKLF	SLC37A1
ITPRIP	ANO10	ADORA3
ADCY4	FCGR3B	AEBP1
IL3RA	SERF1A	RAP2C
LAMC3	CTDSPL	ITGA11
MMP9	CERCAM	IRF8
CRTAC1	ADGRB2	EAF1
CTSL	NFE4	PARP12
COL11A1	ZDHHC20	CXCL8
ITGAX	CMKLR1	ESPNL
HS3ST3B1	CLEC4E	RNASE6
SEC24A	CYP4F3	METTL7B
HLX	MGST1	SYNPO2
PLXND1	ALOX5	ADCY7
UNC13A	EPHX4	SLC30A1
CDH5	ST3GAL4	MAP4K1
KRT16	C20orf24	GSTM2
LILRB2	LOC200772	TSPOAP1-AS1
BCL6B	SPTSSA	TIFAB
VNN1	FCGR1B	PSMA6
LRP8	SPARCL1	C11orf21
IL6	PCOLCE2	ITGA4
SLN	MGAM	RGS16
CCDC168	UPP1	LILRB3
EPAS1	KCNH7	CD300E
KLK6	CHIT1	HBEGF
KRT6A	EHF	C5orf15
APOBEC3A	PECR	KREMEN1
IGDCC4	GLB1L2	CFP
CHSY1	SIRPA	EMP1
SIX1	TDRD9	GAS2L3
DOCK9	RAB7B	RASL11A
C11orf70	GOLGA8O	ALCAM
LINGO1	APMAP	BST2
TSHR	LINC00299	C3orf18
PALMD	SPTB	RNF144B
MIR4496	RNF149	FCGR1B
BCAT1	MPO	BTBD11
TFPI	HLA-DPA1	WNT10B
HSPG2	C8orf88	ADD2
KLHL5	BEND7	PSME1
CRP	LINC00671	ETS2
LINC00924	SIAH2	LRP1
ROBO4	KLRC4	HLA-F
STOM	SERPINB2	ASGR2
SCD	PLD4	RAB20
JAK2	ALOX15B	SH3BP2
HMOX1	TPM2	CD180
RDX	SHANK3	CCL15
FNDC4	CAPN11	PCED1B-AS1
TNC	NACAD	TNS3
PARP14	CCL4L2	FASLG
MNDA	DKK3	APOL6
LILRA6	BNC2	CDC42EP2
SEC14L2	FAXDC2	MGAT5B
SH3PXD2B	HGF	EPHX1
KDR	EMB	PARM1
TCF4	GBA	PHLDA1
ELL2	PTPRN	PELI1
MEOX2	ANGPTL6	GPR137B
RHOJ	GZMM	MUC1
C10orf55	CNIH4	MARVELD1
LINC01270	NFIL3	MX1
DOCK4	FLOT1	ANOS1
FAM162B	TSPAN2	BISPR
DNAH5	LIMK2	ZNF704
CSGALNACT2	HIP1	SLC16A6
SEC14L1	LTF	MXD1
LAMA5	FLOT1	VAT1
EOGT	WNT1	SASH1
CEP19	FLOT1	ZSWIM4
HIST1H4F	FLOT1	IL1R2
HBB	OTUD7A	OSGIN2
NOTCH4	MXI1	RTP4
ERFE	MARCKS	MIR155HG
LRRC8C	SYN2	PLAT
LOC401463	WHRN	CCL4
VASN	ABLIM3	TAP2
VASN	THCAT158	SPARC
COLEC10	FAR2	CLEC2B
ABCC9	DAAM2	XRN1
PI3	RFLNB	DGKD
SNORD14E	DEFA1	DHRS3
C4BPA	ARHGEF28	SEMA4A
RARB	CD163	CEBPA
OVOL3	NAIP	NT5C3A
HSPA13	CEACAM8	CTSS
FAM225A	TIFA	CDKN2B
ARHGEF15	VEPH1	PFKFB3
IL1A	MMP23B	TRANK1
RAPGEF4	GGH	MS4A3
OAS2	ERICH3	SYNM
VWA1	MS4A3	TMEM38B
DEFA1	GMPR	IL3RA
LIN7A	TRIM58	LILRA3
MRAS	STEAP4	CYRIA
COL8A1	SEMA4A	NLRC5
HBA1	DHX16	CTSH
PTGIR	IL1R1	SMCHD1
MAPK11	VNN2	RAB37
LOC100130520	FKBP9	DUSP4
DCSTAMP	RHAG	PPP1R15A
SLC43A3	RETN	TBK1
MSX1	CDH1	ACVRL1
BPI	TP53I3	HOPX
GRB10	CSNK1A1L	GJB2
ANK1	NRXN2	DHRS11
CEACAM4	SELENBP1	RAPGEF2
CEACAM4	BOK	TAP2
RASGRF2	CAMP	ADGRG3
LRRC32	TUSC5	OLIG2
NOD2	S100A11	CYBB
LYPD1	HLA-DPA1	HEMK1
CGB7	CLTCL1	BTG2
CCL7	B4GALT5	C1orf162
MCAM	PCSK6	CX3CR1
LAMC1	SLC51A	SRGAP1
LILRB2	VIT	CXCL9
RAPGEF3	GPR153	GREM2
PDE10A	SOCS3	BCL11B
LINC01679	HIST2H2BE	C22orf42
PDGFB	GAS7	LYSMD2
RAX	GPER1	RRS1
REM1	SGIP1	CTNNAL1
ADGRL2	BCL2A1	MT1JP
NEB	NCF4	LILRA3
KIRREL	FAM129A	ASIC1
PTGFR	FCGBP	DBP
KCNE4	LINC00987	HCK
NRP1	LST1	LTK
FADS2	TTLL10	MIR9-1HG
SACS	COL5A1	PANX1
COL27A1	SLC1A7	TAPBP
MAGED4	EIF3CL	APOL4
MSN	EBF4	GPC4
LINC00525	SRPX	GLRX
HIST3H2BB	HPD	SLC45A3
IFITM2	RRM2	IL1B
PLA2G7	PLCH2	HERC6
LOC105370526	GOLGA8N	LILRB3
APCDD1	SNED1	FCGR2B
BHLHA15	GOLGA8R	FFAR3
DPY19L2	BPGM	SMCO4
ADAMTS4	LTB4R	POU2AF1
HOMER1	CD207	FOXQ1
WNK3	CA3-AS1	SLC6A12
C3orf36	AKR1C3	APBA1
BCL6	FAM110C	OAS1
GNG11	CEACAM6	ATXN1
HSD11B1	GPANK1	MYZAP
BDNF	MICB	IL36G
TMEM200C	NEURL1	FCER1A
F3	RORC	GSDME
C4A	TNFAIP8L3	LAD1
PF4V1	LINC00243	OXNAD1
KRT7	SDC1	HDAC9
LHFP	H3F3C	IDO1
CFB	CLEC1B	C1S
ADA	TMEM158	CCL2
CLEC14A	REPS2	KRT7
IL1R1	ZNF683	ETV3L
SGTB	LILRA5	EPHB2
CIART	LILRA5	FBLN2
CD109	OLR1	AGAP9
ACKR1	TSPO	LRFN2
FKBP5	TACSTD2	NTN1
OBP2A	KNDC1	EHF
CACNA1E	PHC2	SLC25A29
IFNAR2	ADM	ITGA1
CDH13	AIM2	TRIM69
CYYR1	GNG11	RAB13
IFIT3	TPM1	ADAM28
SLC7A2	IL17RE	LOC644090
IL20	INHBB	DNAJA1
RPS6KA2-IT1	CCL3	NES
TPRG1	SPATC1	RNF213
SNAI1	PRR4	AATK
IL1B	2024-09-05	CGAS
JAKMIP1	DEFA1B	LOC101929331
SIRPB1	KCNJ15	ZC3H12D
S1PR1	BAALC	MTHFD2
IL17F	RBP7	CPD
LINC00989	LRG1	ELOVL7
PHLDA1	JAKMIP2	SLC38A6
LINC01730	E2F1	TAP2
FZD10-AS1	GYPB	LONRF1
BBOX1	MRVI1-AS1	TSC22D1
CEP170	PACSIN1	MS4A2
MGAM	BCL6	FPR1
SPOCK1	LINC00298	GM2A
LDB2	CD63	HMOX1
ELOVL5	MXD1	FRMD4A
CLDN1	IL10	LILRB4
GLCCI1	PTGDS	TGM2
SPIRE1	CUX2	AGTRAP
BICD1	PTX3	FCGR1CP
LOC100131315	AGER	INPP4B
LOC100131315	DUSP13	CELSR2
ANGPTL2	KCNE1B	IPCEF1
PLS3	FSTL4	C1QTNF1
C8orf48	MCM10	CYSLTR1
DYRK3	HRH2	SERINC5
SIX4	ALKAL2	TMEM132A
DOC2B	PCDHGB5	HPCAL4
RASL12	CLU	DCSTAMP
ZBP1	NUAK1	TRAF2
VASH1	STOM	FLOT1
PEAR1	P3H3	PLEKHM3
GCKR	HEY2	SLAMF8
SYDE1	BEX1	UPB1
NID1	HIST1H2AI	PC
LEF1	DGAT2	BHLHE41
HIP1	KLRC1	CEBPD
SHC3	WDR46	SORBS1
IGFBP7-AS1	SLC22A4	CASP7
COL6A1	DHRS13	BAALC-AS2
FOLR3	PVRIG	CKB
IFI16	VPS52	SCIMP
PGLYRP1	ENTPD7	WNT10A
FKBP11	ZNF467	MCTP1
GRM2	IL1RAP	GPR137
RAMP2	NMNAT2	CLEC4D
LINC00922	CLNK	ADM
DENND5A	HIST1H2AE	NAIP
CCR1	KLF14	C17orf49
CCDC3	TWIST2	MN1
TRIM69	FKBP10	SNAI3
CSRP2	ANLN	SGPP2
TMCC2	LILRA5	CLIC4
C22orf34	INHBA	FABP3
CPT1C	NTSR1	PTGES
SOX18	TREML1	SCN1B
SFMBT2	CD160	BDH1
SLC2A3	PLAU	MYO1E
HSPA12B	CHMP4C	TNFSF9
NLRP12	ST8SIA6	MIR3142HG
MKX	AHSP	TP53INP2
SAMD14	CLRN1-AS1	COL5A3
KIAA1462	PRKG1	LINC01550
CRABP2	GTF2H2C_2	LOC728488
TACR1	TMEM171	ASAP2
TRPS1	OSBP2	SYNPO
DPYSL4	ERLIN1	MAP1LC3A
GUCY1B3	DOK4	CMKLR1
NABP1	LCNL1	NOD2
RECQL	CEBPB	HIC1
NCF2	TTC24	CSF1R
TGM2	CCL3L1	LIPM
F2R	TAS2R5	LRRC32
NMUR2	SHD	PTPRO
HHEX	CCL4L2	IER5L
FCER1G	KRT74	SLC15A3
GJA1	CMTM2	CSPG4
TECTA	TMOD1	FCAR
HRH2	CDA	GALNT6
NR1D1	ANPEP	AK5
PLXDC1	FAM210B	CARD16
RHEBL1	SLC12A7	MSC
DKK1	RORB	LOC100419170
TLR8	RNF175	EPAS1
HAVCR2	PLOD2	HAVCR2
ARHGAP29	DHRS9	IGSF9B
COL4A2-AS1	YBX3	IL18BP
IRF1	CENPW	NFXL1
SLC6A13	CDHR1	CLEC4G
GUCY1A2	CRISP2	KLHDC7B-DT
SLC16A12	CEP55	ZNRF1
TM4SF1	FPR2	TMEM39B
NLRC4	MFSD2B	LILRB2
PLXNC1	PLCH2	PLEKHG3
COL22A1	ITGA1	BCAT1
GZMH	FAM47E-STBD1	RAB42
SLC9B2	NOXA1	C1orf122
ABLIM3	TMEM40	LPAR1
LRRC70	ITGB3	CNKSR2
FOXQ1	RAG1	NRIP3
RTL8B	ECHDC3	MSRB1
GABRR2	ZBTB20-AS1	BAIAP2-DT
PCBP3	PM20D1	SCARB1
HCK	GJB6	CD70
GRHL1	CDK1	CD69
SLC16A4	EGF	CD9
LPCAT1	FAM89A	MIR22HG
MEIS1-AS2	MGAM2	PDLIM7
GIMAP4	MGAM2	CD300LF
SLC7A7	KIF17	IL18
VNN3	CMTM5	HPSE
SDK1	KRT72	C10orf105
LINC01197	ANO5	TNFSF13
ARHGEF17	LOC100506675	GPR141
PRRX2	LAMA2	LINC00158
KCNE5	MIR5587	DNAJB5
SOX7	C19orf84	BNIP5
ORM1	AZU1	TXN
CST7	AZU1	CCNA1
FCAR	CCDC74A	VPS37C
FCAR	C5orf30	PPARG
FCAR	LINC01907	NMUR1
FCAR	FP248	SLC25A48
FCAR	S100B	TPCN1
FCAR	ERG	ALDH3A2
UBD	TAP1	ISYNA1
KCNA3	FSD1	PDGFRA
PODXL	SUSD2	MEFV
SUSD2	GNB3	IL21-AS1
SMTNL2	SAMD14	THBS1
UGCG	TSHZ3	MAFF
LY96	RAB6B	EGR3
IGF2BP3	C1orf226	CA12
TRNP1	IFITM2	SERINC2
HTRA1	TNS1	VSIG1
CCL14	ANKRD34B	NR4A3
CCL14	IRS2	BCAR1
C1S	KCNE1	AIFM2
GUCY2D	CACNA1E	PDLIM4
MMRN2	PKDCC	MT1A
MID2	MYL9	SYNGAP1
LOC101059948	LOC106660606	SLC18A2
GIMAP7	A2MP1	DIPK1A
PCDH18	HTRA3	CD209
ALPK3	HSPG2	ADGRG1
DHH	KLHDC8A	MT1G
C5AR1	CEBPD	HLA-F
GPIHBP1	MYOM2	CPA3
PLCB1	ARHGEF37	NME4
CARD6	TNFRSF21	CALY
2024-09-03	NCS1	PDGFA
MFAP3	PRR16	MTMR11
HIST1H2BI	FFAR3	FABP5
SLC2A14	NCAPG	SLC22A17
TPST1	DNAH10	PARP11-AS1
KIF17	BIRC5	DPEP2
TWSG1	KRT73	GALNT12
IGFBP5	SLC9A7P1	CCDC50
FCAR	TCN2	NFKBIE
IL33	GLRX5	CA2
LAMA4	KIAA1671	CCL13
CCR8	PGS1	GPR155
ACTC1	LRRC36	ELAPOR2
CERCAM	MKNK1	CCDC28B
TRIB2	LHFPL6	CNN3
ELMO1	ADCY3	TICAM2
CD163	CDC25A	LINC02528
SIRPA	ABHD12B	ACP5
TP73	C4orf50	PLXNA4
VIM	PTPRB	MAP1A
KLHL41	SERPINE1	IFI27
ANO2	KLRC2	VEGFC
HIST1H3H	TMPRSS6	ELFN1
HIST1H2BM	SLFNL1-AS1	CARMIL1
ARRDC3	HPSE	AMN
CLEC2B	PRRT4	FCGR2A
MCC	LOC100507600	HLA-F
LIPN	LINC02009	CHI3L2
C1R	PIANP	RAP1GAP2
NRROS	DCANP1	ALDH1A2
ZBTB32	FAM46C	NEXN
GNB4	C19orf57	MS4A4A
ST8SIA4	GFPT2	CCM2L
DUXAP8	GK3P	PPM1L
IMPG2	LINC01270	EPHB3
LILRA6	LOC100499484-C9ORF174	GPD1L
VCAM1	ANKRD55	SDSL
LCP2	IL12RB2	PRSS23
MXRA5	IL21R-AS1	BTG3
KCNG2	ARHGEF17	KCNF1
CHST1	C4orf17	LINC00937
LINC00890	FCGR1CP	HIVEP3
ATP11A	CCL4	GCOM1
ITGA7	SLC12A3	JUP
SNCA	GAS1	LINC01114
ODF3B	ZNRD1ASP	CHST15
LMCD1	SYTL4	EXOC3L4
C4B_2	CD36	SLC28A3
LINC01296	CTSG	NDST1
FSTL1	DEPDC1	SULT1A1
CAV1	APBB2	CCL24
ISL2	SNCA	LOC112268124
CAV2	TPBG	PHLDA2
PTPRM	TPBG	GRAMD4
GGT5	RTN4R	GPR157
PSTPIP2	GUSBP2	TNFRSF11A
WASF1	TPST1	ZC3H12C
SPOCD1	SLC18A1	FLOT1
MMRN1	FAM20A	KLRD1
GALNT15	EPAS1	RRAD
HIST1H2BF	CCNJL	SULF2
KCND3	RN7SL2	MYCL
PALM2	BASP1-AS1	SYNGR3
SLC2A6	RAB3IL1	TAGLN3
SLC2A6	ZWINT	PDE9A
SLFN11	RN7SK	SSPN
OSBPL8	UCHL1	HDGFL3
LINC00565	TCTEX1D1	PGAP1
SHANK3	SLED1	ARHGEF18
TMIGD3	MPZ	SHB
ITGAM	PRR22	PTGDR2
ADAMTS14	MED12L	LAMB3
CALD1	C8G	CACNA2D2
MEDAG	BIK	LOC101929709
ADAMTS10	GNL1	BMS1P1
LCN6	LGALS9B	CYP1A1
CHRD	LOC102724323	ST8SIA1
ENKUR	LOC102724323	PSEN2
HIST1H3J	CACNA1C	C2
HIF1A-AS1	ADIPOR1	CTNND2
C19orf38	DMTN	ZHX3
SLC7A5	SLC11A1	LTA
SLCO1B3	NCR3LG1	LRRK1
MYCT1	GPR17	IMPA2
CSF2RB	DMRTC1	MAP2K6
LINC02202	EPB41L4A	RHOC
EREG	SKA3	SKIL
SERPING1	WASF3	FAAH2
THBS2	SGCA	IL23R
RBMS1	MAOB	IL19
MIAT	CDC45	DOCK3
RNASE2	KIF5C	ST8SIA6
C2CD4B	LINC01163	GPD1
ZEB1	DTL	CD101
KIAA1024	IGF2BP2	NT5E
EHD2	RAB20	SERPINA1
LAIR2	NEIL3	PI3
KIAA1644	PPM1J	GEM
GLUD2	AK4	KCNQ3
FAM198B	TMEM92	COL1A1
IL21-AS1	SAP30	TENT5C
QKI	SLC4A1	FMNL2
SHANK3	SORBS2	BCL7A
CLCA3P	TIFAB	CRB2
PLPP4	DMKN	LGR6
CDH6	RBM27	FCAR
ROR2	FAM83A	NT5DC2
IFIT2	TMTC1	FOSL1
FAM171B	FABP2	LILRA6
OLFM2	TYMS	ZNF366
HIST1H2AJ	MYRF	PLD1
SENCR	FAM72D	LINC00092
TYMP	CDKN3	NUP153-AS1
VGLL3	TEAD3	ABCG2
IL2RA	CALHM5	GPR88
TRIM9	KCNN3	LRP5
SUCNR1	CDCA5	ZNF438
GJB6	TMEM121B	KLF5
NUAK1	KCNK10	IL7
VAMP5	GFRA2	ARMC9
MFAP2	PLSCR1	CASP5
WASF3	TMEM132C	NDFIP2
KIF26B	DEPDC1B	HLA-C
PYGO1	PRSS22	LRRC20
ICAM1	LINC00487	PYGL
FAM212B-AS1	LTBP1	KCNMA1
LINC01146	ZNF365	GGT5
CCR2	LOC101928737	MAST4
SH3PXD2A-AS1	SLC6A8	PEG13
NPR1	ITGA2B	ITPRIPL1
HIST1H2BH	NAIP	CYBRD1
FOXP3	DLGAP5	SLCO2B1
TMTC1	MUC1	MYBPH
FIBIN	PCDHGB6	G0S2
NOTCH4	LOC100129215	ZMYND15
APLNR	BCL2L15	S100A12
LGALS1	BUB1	GPR146
IFNG	CBSL	KCNH3
SOX17	PLIN4	RYR1
ARMC4	BCAT1	DTNA
FHL5	LAIR2	ENTPD1
HTR1B	LINC01505	MACC1
CLIC4	MPIG6B	TCN1
DEFA3	DNAJB13	GNG7
TGFB3	CST7	LY86
GRID1	MPIG6B	CRACD
PABPC5	DDAH2	SLC49A4
CNR1	GPR20	CT75
S1PR3	TUB	LAMP5
SNED1	MPIG6B	VCAM1
PLVAP	CD24	CHIT1
C10orf10	MPIG6B	CSF2
AJAP1	IFNG	IL11
RASGRF2-AS1	LURAP1L	AVPI1
SPON2	PBK	CCL8
ARSI	TTLL13P	LILRA2
TM4SF18	CR1L	RPL7AP64
SLFN12	ELF5	OLIG1
PAPPA	FSCN2	ATG9B
FHL3	HTRA1	ID3
ERG	FCGBP	GRIN3A
C3orf80	TMIGD3	APOBEC3B
BCL2A1	LILRB3	PVR
SAMD9	GPR20	ZNF683
GREB1	PDE3A	MSC-AS1
PKP1	OR10V2P	CDKN1A
CC2D2B	CDCA2	LINC00923
LINC00987	KAZN	RAB27B
DERL3	MIR3653	AK8
DERL3	MIR3176	IL23A
LATS2	TNFAIP6	CARD14
TNFRSF8	RASSF7	CACHD1
SCHIP1	ENHO	RN7SL2
PRDM1	TM4SF19	EGR1
EPHX3	LRFN2	AKR1C3
PCOLCE	CCNA1	HLA-DOB
TP53INP1	ZBTB9	TNS1
OSCAR	HMMR	LINC02384
CTLA4	CCNB2	TFPI2
ZCCHC12	H1FNT	RAB38
SOX5-AS1	NOTCH4	P2RY14
IFFO2	SDC2	FRMD3
NRN1	CDC20	H2AC19
LILRB2	CRISPLD2	CXCR1
SELL	HPGD	BAHCC1
FAM167A	CLEC6A	MEF2C
GEM	SHANK1	TNFRSF12A
DOCK4-AS1	GYPA	MSANTD3
SHE	NCR1	OSBPL1A
SLC26A9	EXO1	ARHGAP18
MCHR1	KIR2DL1	DGKG
THBD	TTC26	ICAM4
WWTR1	PCLAF	LINC02035
AHR	ROPN1	SLC1A2
ATP8B2	SLC6A9	SMPDL3A
CYTL1	TSTA3	SHLD2P1
NOS3	PRUNE2	CFD
RNF175	GALNT18	CHN2
SERPINB5	ARPP21	CFAP73
OR51E1	TDRP	ZNF423
MEI1	SLC5A2	CD300LB
RGCC	KRT5	LTA
ACOXL-AS1	MARCO	DEPDC7
VNN2	LYPD6B	JDP2
OSCAR	PNLDC1	CXCL6
MAP9	BUB1B	SOX5
SAMSN1	CDC6	ACOD1
CTB-113P19.1	RAB19	CEBPA-DT
MGAM	GOLGA6L3	C9orf135
SYNGAP1	SBNO2	ADORA2B
PIK3R5	LINC02217	HHEX
ELMOD1	RPL17-C18orf32	CD93
FOLH1	IL17C	IRAK3
TUBB3	ESM1	NAT8L
REG4	SPIN2A	MACROD2
CPNE5	DIAPH3	MARCHF3
MAGED4B	CSGALNACT1	CLU
AKAP2	ENPP1	LOC100128059
CAVIN1	TXNDC5	ABCA1
LOC105370027	TMEM225B	ISM1
GRPEL2-AS1	BCAM	FZD2
TMED7-TICAM2	COLGALT2	INHBA
MATN3	NPIPA3	ZNF703
LOXL1	LINC02274	MLPH
WNT7B	TSTA3	MAP3K7CL
MZB1	GLIS2	DKK2
SLFN5	KIF19	TCF7L2
NR2F1	ITGA9	ADRA1B
HIST1H2AM	HJURP	RAB39A
TDRD6	STPG3-AS1	SH3BP4
C6orf223	MLNR	PRG4
NKG7	PF4	SPATC1
NLRP14	SLC28A3	LILRA5
LILRB4	ORM2	MT1H
DFNA5	KCTD19	TM4SF19-AS1
SLAMF9	C9orf84	CCL25
CCDC88A	MME	ITGB3
CYTH4	SLC44A3	LOC100288175
ZDBF2	FLOT1	NCCRP1
ZDBF2	CAND2	RTN4RL2
IL31RA	C4B	RN7SL440P
OLR1	ACKR1	TREML1
COL6A2	PSG6	PLD4
ULBP2	MIR4635	CREB5
VEGFC	ETV7	OVOL1
LILRA1	ITGA8	KLF4
PDCD1LG2	LINC01136	PSD3
SEMA6B	COL6A1	GCNT1
MAP1B	SCGB1C1	S100A13
VMO1	MUC20	ZDHHC11B
NOS2	MUC20	CPNE6
TLL1	MUC20	ITGB5
IFI6	GRIK4	BSPRY
CCDC148	NTN5	GLT1D1
SNX31	INSRR	SPRED2
RETN	TPRG1-AS1	CRISP3
CD300LG	CTSE	UBD
RGS5	PTX4	CYB5R2
CD80	LGSN	EPDR1
MYO5A	CAPN13	MROCKI
C2	P4HA3-AS1	CSF3
CD34	CYP4F29P	TMEM191A
PLA2G3	SERINC2	ADAMTS14
CHST3	TDRD12	C12orf56
IGF2	STRADB	RGS18
CFB	GATA6	ABLIM2
LCA5	COL5A2	VWF
CXCL3	ARSJ	CLIC5
LOC388813	LY6G6F	PMFBP1
HEG1	LY6G6F	HES5
STC1	LY6G6F	PADI2
HIST1H2AK	LY6G6F	UNC5B
TUBA4B	LY6G6F	OTOA
LOC100506142	TSHR	MLC1
PMCH	RN7SL1	HPGD
NRIP3	MMRN1	MICB
LOC100996351	BCL2L1	MPZL2
CACNA2D1	MKI67	ALS2CL
FN1	CPA5	MAP3K21
IFI44L	LOC105371795	ZDHHC23
STEAP1B	ACTN3	PRLR
HIST1H2AI	RAB6C-AS1	SEMA6C
FAM126A	CD274	IGFBP6
LOC100129027	MIR7641-2	MARCO
RND1	KEL	HHIP-AS1
DNAH8	EDARADD	GPBAR1
MEX3B	LIPN	NHS
HIST1H2AL	LOC101929741	CXCL1
SMARCA1	KEL	NHSL1
CLEC4A	MUC20	GRID1
DIO2	DXO	RTN4R
SLC16A6	DCN	MAMLD1
EMP1	GLI3	RAB3A
CCDC36	CLEC4F	MSANTD3-TMEFF1
SPARCL1	TROAP	STOX2
GIMAP8	ZBTB12	TM4SF1
MPP4	FAM160A1	BDH1
IGF2-AS	PLB1	CLCF1
C9orf47	VWA3A	LINC01503
ZNF521	EPB42	SIK1
GPR25	LOC100506113	DLEU7
PREX2	CFAP73	PKIB
CXCL2	ADAMTS8	SEMA3G
LRRC4	KCNA5	CD300C
SORCS2	LYVE1	FGFR2
C2	PLXNB3	C14orf132
GJA5	LINC02506	NAIP
C2	STOX2	KCNA2
TBX15	HLA-B	LINC02273
TEK	GLDN	IGFBP2
BASP1	TSPO2	MYH11
TCF15	GS1-279B7.1	LYPD3
CATSPERB	GPR146	B3GNT8
SLAMF8	SPTA1	ACHE
PNOC	TOP2A	BAIAP2
RASSF8	LINC-ROR	CFB
DUXAP10	NFATC4	VIT
LINC02407	SCARA5	AGAP12P
CCDC178	NNMT	MDK
RASL11B	ERFE	LINC00487
SLAMF7	HSD3B7	TIE1
RASIP1	AGK	FRMPD3
LILRA1	BAMBI	HTR7
LILRA1	MYO10	SYNGR1
LOC100506175	ADAM33	LOC105371849
SELPLG	RBFOX2	GATM
C2	TPSB2	NAPSB
RGS2	MILR1	HAAO
FAM26F	LOC101928446	IL1RL2
SOCS3	SCN9A	TMEM178B
SCHIP1	FBXO39	ENC1
HIST1H2BB	LOC100505635	IL36RN
SAMD4A	LGALS4	ARHGEF4
LOC101929523	LGALS4	DLL4
LINC01960	VMO1	IL12A
SNORD43	RBAK-RBAKDN	GPR31
KCNN3	TCL1B	GP5
C2	KRT1	TSPAN15
DAZL	SLCO4A1	GASK1A
KCNS1	WDR81	PTGDR
ACTN3	CCDC188	SIGLEC6
GABRD	KLF1	DLC1
ANXA10	E2F8	NRGN
EMCN	DEGS2	BTBD19
SRGN	BGN	C16orf46
ESRRB	ACOX2	TNFSF4
HIST1H2AG	PLEK2	CECR2
TCTEX1D1	HIST2H3D	TMEM121B
LOC101927620	CENPA	ARVCF
HIST2H2AA3	KCNMA1	FAM110B
ADGRA2	SNORD100	ARMCX2
FGD5	CCHCR1	IFIT1
NNMT	HLA-C	PLEKHS1
MAP3K8	SUCNR1	GOLGA7B
WWC2	CCHCR1	SIK1B
TNFSF14	ABCC13	LST1
HTR1F	IQSEC3	LINC01093
MPO	RXRB	NKPD1
ARHGAP23	AXL	MS4A14
BNC2	FAM167B	CALCRL
SAA2	GPR33	LRRN2
RNF103-CHMP3	C9orf116	HPN
GUCY1A3	TMEM255A	PCDHGC3
FCAR	FAM221B	ELAVL4
MASP1	LY75-CD302	EPN2
FLT1	LOC284798	CASTOR1
SIRPB2	ACCSL	AANAT
GREM1	ZNF541	FAM198B-AS1
CDK14	ELOVL3	CHDH
CD248	LRRC70	GP1BA
IFNG-AS1	SMIM10	ADAMTS15
SIX2	HTR2B	LINC02154
ISG15	TRHDE	IGFN1
FOXC1	LOC102723968	KLHL31
PCDHGA11	S100P	TMTC2
HIST1H4B	MIR548O	FST
HSPA6	DUX4	PDPN
IER5L	CCL14	MGAM2
PHLDB2	CCL14	KIR2DL4
HSPA1A	RNA5-8SN5	ZMIZ1-AS1
JAK3	RNA5-8SN5	OLFML2B
CYR61	RNA5-8SN5	LILRB3
COMP	RNA5-8SN5	GIMAP1-GIMAP5
ADGRG3	RNA5-8SN5	SPR
NAMA	RNA5-8SN5	GPR34
SERPINA3	RNA5-8SN5	RHEBL1
PDE4B	RNA5-8SN5	IQCC
MS4A6E	FHAD1	PHF24
HS6ST2	LOC101928674	DSC2
PLTP	ATP1B2	REPS2
APBA2	B3GALNT1	RHOBTB3
CD300C	EDNRB	SCG3
DLC1	MIXL1	FN3K
ANXA1	LINC00842	TRIM36
LRCH2	UNQ6494	HES4
PALM2	IL18RAP	MROH6
IGLL5	SPACA7	ANXA9
AOX1	SPACA7	DNAJC5B
HLA-DMB	HEPACAM2	PLEKHN1
CFHR3	ZC3H3	ZNF488
NHSL2	MIR641	FAM131C
PRSS1	LAMA3	IL12B
PKIA-AS1	VSIG4	ZBTB8A
GSTT2B	LILRA2	PDGFRL
FERMT2	NPY6R	DSP
MYEOV	JCHAIN	ME3
LRRC71	ST5	ASB2
FAM13C	MGP	BRCA2
KISS1R	GRM2	TMEM92
HIST1H2BL	HIST1H4D	EPHB4
COL12A1	CYB5R2	C21orf58
IL5RA	SMG1P6	P4HA2
RP1	SFTPD	CACNB4
PCDHGA12	GLTPD2	LINC01679
LOXHD1	FAM166B	KCNJ15
ABCD2	SNORD60	NT5DC4
NUDT11	C1QA	RDM1P5
DEFB124	FCAR	PALD1
LINC01686	ANKRD35	CLIC6
LILRB1	ADAMTS14	STEAP1B
KLF7	ASPM	ARNT2
WNT7A	DRC1	TDRG1
IL18R1	LILRA6	VNN1
ANKRD36BP2	LINC00161	PODN
LINC01117	SCT	SLC7A5P1
BATF3	SCT	LRRN1
C5orf47	GSDMA	AREG
LINC00567	SEZ6L	NLRP2
LILRA6	C1orf106	POU5F1P3
FOXD1	MND1	LINC02328
NRP2	NMRAL2P	KCNJ2-AS1
HIST1H2BO	BATF2	COL23A1
SIGLEC5	HIST2H2AA3	GAL
FOXD3	MKNK1-AS1	MIA
CARTPT	ALDH1L2	DEPP1
CCDC177	SPINK2	SOCS2-AS1
FGF10	CNTNAP3B	ADAM22
FAM225B	PLAC8	ENHO
CCL11	SH2D4A	S1PR3
KRTAP1-5	SGCD	SHROOM3
KRTAP1-5	LINC01502	RAB44
VSIG4	FLT3	KCNQ5
LILRA1	LYPD8	KRT73
CD38	SERPINC1	CD24
ODAM	NTN4	SLC1A7
LINC01502	DDX39B	NDP
DTHD1	CSPG4	FSD1L
PTPRC	IGLL5	HLA-F
LINC01085	ZMAT4	LAMB2
KRT80	KRTAP5-AS1	PSMB8
CNBD1	KRTAP5-AS1	C1R
RAPGEF4-AS1	SCGB3A1	HSD11B1
LY6D	SMOC1	KCNMB4
ARNTL2-AS1	CDKN1C	MAPK11
CFHR1	ERBB3	TSPAN18
KCNQ3	NKX3-1	PLCD3
GNLY	C17orf50	RNU1-28P
COL23A1	VEGFC	UNQ6494
PCDHGB7	TNFRSF17	DNM1
PZP	TAP2	ADIRF
KRT6B	UNC5A	HSPG2
LOC105375451	PRR5-ARHGAP8	SELENOP
SLC12A5-AS1	BCAR1	SLC51B
HIST1H4L	CLDN4	ANKRD50
NTRK1	LINC01764	PGLYRP2
ARHGAP23	FAM20C	SLC35F2
ZBTB16	IGSF23	LILRB5
VCAN-AS1	PKMYT1	LTF
WT1	TMC5	CD14
UBD	C15orf65	NR4A2
PTGS2	LENG1	NFIA
STON1-GTF2A1L	MMP1	FCRLB
TFPI2	TAP2	BNC2
OVCH1	CATIP-AS1	ATP7B
LUM	ZNF385D-AS1	DCLK3
EPHB1	MSI1	OPRL1
SLC5A4	KLC3	LILRB2
FBXO39	TRIM40	ITGA7
ADGRB3	VCAN-AS1	STARD13
CRISP3	FLNB-AS1	HSPB7
STX11	OTX1	HOMER3
IRX3	LOC105371049	CGREF1
ZBED2	HCG25	GPRC5B
TBX18	SLC39A5	H2BC4
FCRLB	KIF20A	CXCR2
KCNK9	UPB1	HS3ST3A1
EML2-AS1	PRRT1B	LILRA2
DNAAF1	ITGB4	EPB41L1
PPP4R4	AOC1	ZBTB7C
CFAP161	CYR61	P2RY1
SIGLEC5	MIR2052HG	CCDC180
LRFN5	LENG1	SBF2-AS1
KIRREL2	FOXD4L1	RAB19
CATSPER1	PLIN1	PTGDS
CCL18	PKHD1	FAM167A
CCL18	CNTNAP3	WNT7A
PCAT19	PTGR1	PMP22
ARC	WNT3	TAP1
ERVV-1	C1QC	H4C8
HIST1H3D	LILRA4	HMSD
PPP4R4	LINC00189	TAF9
CACNB4	HLA-C	SH3BGRL2
LOC101926941	TPBGL	LOC105375304
HPCAL4	NUP210L	MDGA1
C15orf53	BMPER	ASPHD1
KRT17	SLC34A1	GNB3
LINC00545	RTP5	KRT72
MPDZ	RTP5	EID3
PITX3	SNORA5C	TGFA
MANEA-AS1	F10	SSPOP
MLC1	LOC105371899	LILRB1
DDIT4L	GALNT9	SLPI
MLN	USP29	XKR3
NTSR1	GNAS-AS1	SMTNL1
RYR2	RAI14	ACTR3C
EVA1A	NKAIN2	LGALS17A
CYP21A1P	OR10G2	LOC105377267
C4A	FGF13-AS1	FFAR4
LRRC14B	SYCP2L	LRRC6
ADAMTS9-AS1	OTOF	PLB1
LINC00877	LINC01271	DPP4-DT
EPHA3	SCN5A	FBN2
CRISPLD1	PF4V1	CLMN
TAP1	ABHD14A-ACY1	SPATA13
KRT7-AS	PSG9	SCN4A
HIST1H2BC	SOCS7	MIR31HG
LOC101929839	MS4A4A	FA2H
LOC541472	LINC01356	ACSM5
EPGN	CLUL1	LINC01504
KCNE1B	LOC692247	LILRB5
LOC100131635	MIR181A2HG	CTAGE6
EGR4	HLA-DRB6	VLDLR
LINC01271	MUC16	C9orf139
TNFRSF10D	ARHGEF33	RPLP0P2
NPSR1	FAM234A	RNF152
KLHL38	AMPH	DDAH2
SIGLEC14	ADAMTSL2	LRP11
SULF1	C21orf140	LINC01260
SFRP5	LINC00462	HTRA4
SMARCA5-AS1	HOXA9	LINC01637
CXCL17	AGER	OSM
THBS1	AGER	CD163
MIR6871	CALML6	EPHA2
MADCAM1	GLDC	E2F7
COX4I2	C7orf57	TXNRD3
LOC101928371	RHCE	ETV5
LINC01433	C1QB	RNA5SP312
MROH9	TM4SF1	IFNWP19
LILRB4	DUSP8	DISP2
ICOS	LINC00940	LOC100506178
LRRK2	CPLX4	MAML3
CR1	TAP2	IRGM
IL22	TAP2	SEPTIN4
SNORA70F	CXXC4	NETO1
KCNH4	NIPAL1	PLK2
PLPPR4	DOC2B	MAP7
GFPT2	GRM7	ZCCHC24
COL5A1-AS1	RAB17	LILRB1
TNFSF9	MIR1267	ANKRD13B
GPR141	GPR39	LINC02541
NXN	ANOS1	CLLU1
NXN	POU2F3	CA6
TSNAX-DISC1	MEG3	NKD2
KIAA1549L	TFF3	TMEM132C
XIRP1	DZIP1L	IL22RA2
MUC16	C10orf126	RASSF1-AS1
PRTN3	KRT79	FOXJ1
PRTN3	COX6B2	PARD3B
FGF4	LILRA6	FARP1
HIST1H3G	GATA3-AS1	LAMA3
MRVI1-AS1	MAP1B	RNF207
LAMA5-AS1	CNFN	MEP1A
MIR650	CRYGN	TET1
TGFB2	TPSD1	ABALON
LILRB2	CGA	SLC12A5-AS1
COL6A6	NXF3	HSF4
RBMXL2	LOC101928521	EDA
SEMG1	TRIM27	PCP2
MIR4668	FTCD	FAM81A
AHSP	G0S2	TRGV5
IL21	MAL2	PDZD4
GK3P	B4GALNT4	LOC100506098
HIST2H4A	VWCE	MC5R
CD28	LINC01732	LOC100129484
PCSK9	CCL3L3	OVCH1
HIST1H3F	GTF2H4	ARHGEF28
OR2A1	LOC101928982	RNA5S2
EGR3	NECTIN2	C11orf45
MIR4537	RPS9	ZP3
ST8SIA2	TMEM176A	NRCAM
RGPD1	CDK15	LINC01730
ITGB3	LINC02015	SEC14L5
C11orf91	CLRN1	CCDC65
PPP1R18	LOC101929586	C2
PPP1R18	LILRA5	COL1A2
LOC101929517	FAM124A	UICLM
LOC105370809	PRICKLE2	LILRB4
HSPA1A	LINC01317	C13orf46
HIST1H3C	TNNT1	CDH2
NOTCH4	ZNF649-AS1	ASGR1
MIR6772	MIR548A1	NAPSA
COL18A1-AS1	SAMD15	DNAI3
OR7E12P	DRP2	TRPM5
FAM196B	CYP2D6	HR
SOX2	MSX1	THBS4-AS1
ENPP7	VSTM1	FAM182A
CCL1	VSTM1	NT5M
LIMS1	VSTM1	AKR1C8P
MUC5AC	VSTM1	TMEM158
MUC5AC	VSTM1	KRT78
MIR4482	VSTM1	FAM3D
HIST1H4C	VSTM1	HLA-DMB
HIST1H4J	VSTM1	LRP3
GSC	MSR1	SLC35F3
MYLK-AS2	LINC02345	FRMPD2
SPTA1	STEAP3-AS1	RHBDF1
LOC105373496	LOC105375095	RASL10A
HCG22	MIR106B	SPTA1
HIST1H2AB	ZNRD1ASP	HS3ST1
ALDH3B2	CDC25C	CXCL13
SBK3	ARMC4	SMAD1
LOC107984360	CXCL9	RTL8B
BTNL2	OSBPL10-AS1	FAIM2
DOCK9-AS1	LINC00881	COBLL1
HIST1H3I	C5orf47	ICAM5
HSPA1B	USH1G	TMEM217
APOL5	PAGE2B	FOSB
HIST1H3B	HNF1A	TRIM64B
HIST1H2AD	PCDH11Y	GBP7
C2-AS1	LOC100132215	GATA1
LAIR1	MC2R	DSC1
NLGN4Y	LRCOL1	NIPAL1
PSMB9	SPDYC	EPHX4
PSMB9	PPP1R11	RAI14
HBM	LILRA6	SUGT1P4-STRA6LP
PBX2	LILRA5	SHROOM2
OR1F2P	EDA	PCGF2
TTLL8	CCL3L1	HSD11B1-AS1
SLCO1B7	CCL3L1	MSR1
NOTCH4	LINC00399	PHOSPHO1
LINC01498	MIR3939	SPRY4
PTX3	ANKRD20A11P	RTN4RL1
TGFB2-AS1	CNN1	STAC
LINC00619	NEK2	SLC18A1
LINC02265	MUC4	SATB2
CSAG1	METTL24	IL13
C5orf58	BHLHA15	P3H3
OR3A2	EFHB	LIF
EXOC3L2	TRPV5	LINC01123
TPRG1-AS1	TRPV5	HNF1B
OR5AK4P	AOAH-IT1	ECRG4
MIR6746	LOC101929076	AIFM3
CLDN10	ZNF732	TMEM54
CYP26B1	NEBL	ZFHX2
GREM1	CSDC2	SPRY2
GREM1	PRRC2A	ARHGAP24
ARHGAP19-SLIT1	C21orf33	PROSER2
UBD	HRNR	TNXB
UBD	LINC00612	LOC100130950
UBD	COL4A1	USP41
RNF39	KRT86	IRF6
RNF39	DLX6	LOC101927851
SP110	PIR	PDZD7
NLRP7	SMIM34A	CLNK
DNAJB5-AS1	SMIM34A	SEMA5A
UBL4B	LOC102724360	TMPRSS3
LILRA2	PRH1	CCDC42
PPP1R17	MS4A6E	TMIGD3
SIRPD	LOC339685	FBXO39
REG1B	PXT1	DYRK3
HAS1	PWP2	LINC01259
MEIKIN	GRIN1	CDON
GUCA1A	SHISA7	LIX1
LCN6	LINC01720	CCDC9B
FAM71F1	LILRA4	MEIS3
NCOA7-AS1	SYCE1	ENAM
IGF1	FGD5P1	LOC101927751
DPCR1	FBXO43	APBA1
TEX48	HLA-L	DEPTOR
LINC00200	TMEM249	LOC105373805
HSPA1B	LOC101927314	DGAT2
YIPF7	RSPO4	AKR1C7P
PSMB9	CHST8	ANKRD34A
PCDH10	HES4	FN1
AKR1C4	IFIT1B	P2RY2
LHX3	TNNI3K	LST1
TFF1	CARD10	SCG5
MIR199A2	CDRT1	MMP1
NR4A3	FAM46B	LOC100996318
LINC01229	FCAR	TRIM7
PPP1R18	FCAR	SPINK1
PPP1R18	FCAR	LINC00189
HIST1H4D	FCAR	AJUBA
DEPDC1-AS1	FCAR	LINC00877
MIR593	FCAR	VXN
LOC340357	SLC39A2	DNTT
RGS7BP	NFASC	CRACR2B
TMEM196	ALDH3B2	ANKRD36C
PAPPA-AS1	EHMT2	MYO1A
PGAM4	LILRA6	TRIM71
SERPINA3	LOC101928775	HLA-DRB1
STX18-IT1	HSPA1A	MYBPC3
LINC01227	TMEM176B	PTCH2
GSTT2	KCNK17	PPEF2
MIR4742	YWHAEP7	PRSS35
DPEP1	LOC105378385	IGHEP2
RSC1A1	SHISA8	CDK6-AS1
MTCYBP41	RNASE3	LOC285804
LAIR2	DPEP1	GPRACR
ANKRD33	HSPA1L	GUCA1A
CPA5	HSPA1L	CXADR
KCND2	CD300LD	OR7E140P
PMCHL2	RNVU1-3	LILRA2
TAP2	SFRP1	CDA
MIR7848	IQGAP3	HCG27
CFB	RSC1A1	DNAJC6
LINC01942	TTLL9	NRN1L
POU3F1	PRKAA2	GIMAP3P
MIR1249	ULK4P1	MIR497HG
AMELX	C2	IL22
SNORD93	GPR176	REEP1
NKX6-1	CASQ1	HDAC2-AS2
LOC105378533	TEX12	LOC643709
SNORD127	HCP5B	AFF2
CCDC190	SPIC	SCN5A
DPYD-AS2	SPC25	HAVCR1
CHRNA6	SLC16A8	ADAD2
SPATA13	P2RY4	VSTM2L
COL18A1-AS2	KLHL41	PHEX
SLC9A9-AS1	SNORD46	EFHD1
KCNH7	LINC01954	LOC100130044
MLNR	PRRC2A	DYNC2H1
TMPRSS11D	PHGR1	C11orf96
HSFY1	FAM72C	CTDSPL
MROH5	ATRNL1	VCAN
OR1Q1	CADM2	VSIG4
MIR8083	RALGAPA1P1	NME8
CYP21A2	LOC101927884	UGT2B17
SACS-AS1	ERICH6	CCL18
MIR3909	CDH4	GPR20
LOC105375903	PRKD1	PRR36
MS4A3	CYS1	LINGO2
HSPA1B	STAB2	KLK7
DMBT1	LRRC66	PPP1R3G
CLDN24	ITIH4-AS1	HES1
HSPA1L	PARD3B	LILRA1
LCN2	DPYSL4	TMEM125
GPR78	PKD1L3	SLC5A2
IFITM5	LKAAEAR1	MCM10
LOC100192426	COL16A1	RNASEK-C17orf49
CSNK2A3	MET	LST1
FNDC7	LOC100133286	APOE
LILRB4	C1QTNF7	MT3
FAM83A-AS1	OVOS2	LILRB2
MICB	PRSS1	CCL26
DEFA4	NUCB1-AS1	CCDC149
LINC01711	CFB	TRGV5P
OCSTAMP	LILRB2	TMC4
PTCHD3	FCAR	RHOXF1P1
PTCHD3	CILP2	CDS1
CPA1	RHOXF1	GLUD1P2
FBXW7-AS1	BFSP1	ADAMTS1
ZNF544	EGFL8	GPR27
HLA-C	SKIV2L	IFITM10
OR11A1	UPK1B	PPP4R4
LOC101927914	C2	ADGRD1
CXCL13	ZSCAN10	SLC2A7
MIR4734	STAC	SPACA6P-AS
TRIM10	GH1	ZDHHC4P1
AHR	ASXL3	CFAP298-TCP10L
AKT3	ARHGAP11A	KCNK15
LOC101928404	TNXB	RAB40B
ITCH	PRDM9	S100Z
IQCA1L	CCDC26	HEATR4
NOL4L	NDST3	XPNPEP2
FAM205C	PSG2	CDK15
TAP2	NOS1AP	DDR1
HLA-E	MAS1	PTGER3
HLA-E	EFCAB14-AS1	ZNF491
HLA-E	CLEC18C	MTUS2
GC	RPP21	BNIPL
TCF4-AS1	LRRN4CL	KCTD14
MIR645	NPIPB15	ITIH1
PROK1	HLA-DOB	ACKR1
RBMXL3	CAVIN3	GDF15
MICB	PCDHGB7	KRT79
MIR3911	PHLDA2	RBP7
GGTLC2	PHLDA2	CCSER1
SRGAP2-AS1	PCDHGA10	CCDC114
GOLGA8M	CDHR2	GNG11
TAS2R43	KLK10	PCDH18
LOC100289279	ALG1L	TMEM88
ZFY	VRTN	ATP2A1
TAS2R46	RNU6-7	CDC25A
TAS2R46	RNU6-8	GJA4
HLA-DRB5	SLC17A3	SYN1
HLA-B	MPPED1	LILRA5
DDX3Y	LVRN	MYOCOS
HSPA1A	MT1L	OLR1
OTUB2	DOC2B	TNFRSF17
MIR657	ROR2	ANKRD66
HCP5	CDH4	WNT1
GABBR1	HM13-AS1	SLC30A3
NLRP7	TAT	EIF2AP2
SCG5	CRHR2	PLK5
TRIM40	PCK1	LINC00942
RMRP	ACTRT3	CTSLP2
ASPH	CARS	LHFPL1
HABP2	RRH	CLEC1A
	SALRNA2	ISL2
	GIPC2	LGALS9B
	MICA	SLC5A9
	MICA	CCDC194
	HLA-DOB	BEAN1
	LOC284865	HDX
	CCL2	OLFM1
	HBG1	ANXA8
	NPIPA2	KCNN3
	HHIP-AS1	RASD1
	NCBP2L	SHC2
	MMP23A	LOC654780
	NCAM1-AS1	KIZ-AS1
	CYGB	ANKRD44-AS1
	MICB	KIAA0087
	TSEN34	MTRNR2L2
	TNN	MAP3K5-AS1
	LOC100131496	FTH1P2
	LINC00499	LOC101927822
		TSPAN7
		SAMD14
		CSRP2
		LOC105371899
		RN7SL130P
		KIF18A
		CNNM1
		C4BPB
		EPHA1-AS1
		PCARE
		LINC00239
		KY
		CYP19A1
		AMZ1
		ADAMTS7P4
		TKTL1
		AZIN2
		MAGI2-AS3
		ACTN1-AS1
		NGFR
		ENTHD1
		LOC441204
		LOC100128164
		IFNE
		PLVAP
		TREML4
		KIF19
		IL36B
		UNC13A
		MIR635
		KREMEN2
		DUOXA2
		ABCA17P
		LINC02561
		GUCY1A1
		PAPPA
		SH3RF1
		OSMR
		DNAI1
		PTX3
		SHE
		PRAP1
		RET
		WNT8B
		MT1P3
		TMEM130
		LGR4
		LINC02033
		SLAMF9
		TENM1
		COL15A1
		RNASE2
		KCNJ5
		MOXD1
		XKR7
		LINC01624
		FOXF1
		C6orf163
		AFAP1L1
		CROCC2
		TMEM37
		COL19A1
		TAB2
		ENPP1
		PRRX1
		MYH15
		BTG3
		NXF3
		AMZ2P2
		TACSTD2
		TAPBP
		PXT1
		LGI4
		ZEB2-AS1
		EIF2AP1
		LDHAL6B
		LOC728178
		LINC02432
		CRIP3
		C11orf65
		COL17A1
		SLC7A4
		GOLGA8Q
		ANO5
		GUCY1B1
		ENPP7P12
		FAM187A
		KIR2DL1
		CR1L
		PIGZ
		NCR2
		SEC14L6
		OR1X5P
		ZNF229
		NEXMIF
		CAMK1G
		DNM3
		LOC101927964
		FAT4
		GRIN1
		RRN3P4
		ASPDH
		GNG8
		MSH5
		LINC02701
		HLA-A
		C2orf66
		OR52N4
		ARHGAP11A
		SSC5D
		CYP2D7
		C2orf88
		CFTR
		WLS
		ITGB4
		S100A16
		CAV1
		EHMT2
		TEAD3
		PITX1
		PRSS36
		GATA6-AS1
		PARD6G-AS1
		SLC2A4
		CFAP58
		ANKRD55
		UQCRHL
		TMEM52B
		LOC100422497
		NECTIN4
		TM4SF20
		KRT81
		CNIH2
		IL6-AS1
		SLC46A2
		C5orf66
		RPL7P1
		ST7-AS1
		MARVELD2
		CASP12
		CUX2
		GLP1R
		SRSF12
		MYOM1
		CLDN5
		SYNJ2BP-COX16
		LILRB5
		RPS15AP16
		RARRES2
		LRRC37A3
		LINC01529
		OCA2
		HLA-A
		CHRNB4
		TREM1
		PGBD5
		KLHL41
		LOC100129844
		CARD17
		STYK1
		TERT
		LOC729126
		LINC01671
		TYMSOS
		LOC100652840
		ACTN2
		HNRNPA1P70
		ANKRD44-IT1
		C1QTNF4
		HOXA4
		MIR100HG
		SLC16A2
		DOC2B
		MT1B
		RNU4-62P
		GNAI1
		RPL14P1
		DCST2
		LINC01191
		LINC01169
		APCDD1L
		MFAP2
		FLJ46284
		CNBD2
		RN7SL1
		MST1R
		GJD3
		MMP12
		HES7
		UNC5C
		ARHGEF26
		MGC16275
		GPR42
		CRYM
		PRTN3
		LTBP1
		PRORP
		SYCP1
		LIMCH1
		LOC145694
		LPAR4
		CRABP2
		MYOM3
		ROR1
		EFCC1
		EPN3
		IGLV1-36
		SUGCT
		NPTX2
		SNTG2
		GALNT13
		TRIM54
		P2RX6
		CCDC184
		CAVIN4
		BMP4
		LOC400622
		RPL23AP14
		TGM3
		DPYSL3
		RTEL1P1
		LOC100419928
		PTPRB
		B4GALNT4
		SBK3
		KDR
		RPL21P3
		STEAP1
		SAMD13
		RGL3
		CDHR3
		CAPN11
		HHIPL2
		SLC7A3
		LOC105375614
		PRKN
		GDF9
		POU5F1
		HUS1B
		AGBL5-AS1
		HBD
		CTXN1
		MMP28
		CLEC2L
		PLAC9
		IGDCC3
		CSAG3
		OTOGL
		PHYHIP
		PCDHGC4
		ANKS1B
		WNK2
		RPL23P3
		FAM187B2P
		IRGC
		ZBED3-AS1
		NEFL
		IL36A
		PROC
		NOXO1
		DBIL5P
		TSNAXIP1
		CSTF3-DT
		ILDR1
		CHODL
		TSPAN12
		SCN4B
		ADAMTS2
		LDHD
		ANKRD35
		TBC1D26
		CNMD
		PGLYRP4
		OBI1-AS1
		MSH5
		ELANE
		MMP28
		FGF2
		CD163L1
		SP6
		KIR2DL4
		PPP1R14B-AS1
		RPS15AP35
		BFSP1
		NANOS1
		MSX2
		TPSP2
		HTRA3
		IGHD
		PPT2
		PZP
		PKDREJ
		LRFN5
		HGD
		LINC02323
		KCNC1
		CNFN
		CLEC4O
		IGFBP5
		BEND3P2
		MYO7A
		AMOTL2
		CEACAM8
		MDS2
		LIPC-AS1
		GOLGA8G
		DOK5
		LY86-AS1
		RAB17
		EHMT2
		MTND4P14
		TMEM150C
		MKX
		IL26
		PPM1J
		IFIT1B
		CLEC3B
		RPL21P39
		LOC107984360
		IGKV1D-16
		RPL18AP13
		ACSS3
		PPP2R3B
		RHOV
		ZBED9
		SLC38A11
		LINC00880
		ADGRV1
		CROCCP4
		LINC02345
		GAB4
		KSR2
		ANK2
		ZSCAN23
		BDKRB2
		CPEB1
		FSCN2
		PCDHGB1
		CXXC4
		CCDC89
		ECEL1
		PTMAP5
		MARCHF10
		GAREM1
		PRSS2
		GPC5
		GALNTL6
		LOC101269108
		LINC02260
		MASP1
		HSD17B3
		HIF1A-AS1
		KLF15
		MTND5P28
		RPL17-C18orf32
		SOGA3
		SORCS3
		UTS2R
		CRHBP
		ATP9B
		LOC728485
		HECW2
		CYP11B1
		BMP2
		VWA3A
[truncated: 397 more rows]

## Sheet: cytohubba file
MCC method	DMNC method	MNC method	Degree method	EPC method	BottleNeck method	EcCentricity method	Closeness method	Radiality method	Betweenness method	Stress method	Clustering Coefficient method					MCC method	Closeness method	Radiality method	Betweenness method	Stress method			common among 5 hubba			total gene among 5 hubba			Uncommon among 5 hubba
TLR2	CXCL9	IFNG	IFNG	TLR2	CD163	FCAR	IFNG	IFNG	IFNG	IFNG	ADGRG3					TLR2	IFNG	IFNG	IFNG	IFNG			TLR2			TLR2			GZMB
IFNG	GZMB	TLR2	TLR2	IFNG	IFNG	FPR2	TLR2	TLR2	TLR2	TLR2	TAP1					IFNG	TLR2	TLR2	TLR2	TLR2			IFNG			IFNG			FCGR1A
CD163	IL1R1	TLR8	TLR8	TLR8	TLR8	S100A9	TLR8	CD163	PPARG	CR1	TAP2					CD163	TLR8	CD163	PPARG	CR1			CD163			CD163			CD274
GZMB	S100A9	CD163	CD163	CD163	TLR2	VSIG4	CD163	TLR8	CR1	CD163	LGALS9B					GZMB	CD163	TLR8	CR1	CD163						GZMB			CXCL9
FCGR1A	JAK2	S100A12	S100A12	FCGR1A	S100A12	ITGB3	S100A12	ARG1	CFB	TLR8	FCGR1B					FCGR1A	S100A12	ARG1	CFB	TLR8						FCGR1A			CCL4
CD274	CCL4	FCGR1A	FCGR1A	GZMB	FCGR1A	FCGR1A	ARG1	S100A12	FPR2	EPAS1	INHBA					CD274	ARG1	S100A12	FPR2	EPAS1						CD274			PRF1
CXCL9	PRF1	CD274	CD274	S100A12	HLA-C	CD163	CD274	FCGR1A	CD163	S100A12	C2					CXCL9	CD274	FCGR1A	CD163	S100A12						CXCL9			TLR8
CCL4	ARG1	ARG1	ARG1	CD274	CLEC4D	CR1	FCGR1A	CD274	HLA-C	PPARG	ACSL4					CCL4	FCGR1A	CD274	HLA-C	PPARG						CCL4			S100A12
PRF1	IRAK3	CCL4	CCL4	CCL4	LILRB2	TLR8	CCL4	FPR2	ITGB3	CFB	MICB					PRF1	CCL4	FPR2	ITGB3	CFB						PRF1			ARG1
TLR8	MICB	LILRB2	GZMB	ARG1	CR1	ADAMTS2	LILRB2	CCL4	S100A12	FPR2	LILRA6					TLR8	LILRB2	CCL4	S100A12	FPR2						TLR8			LILRB2
																										S100A12			FPR2
																										ARG1			PPARG
																										LILRB2			CR1
																										FPR2			CFB
																										PPARG			HLA-C
																										CR1			ITGB3
																										CFB			EPAS1
																										HLA-C
																										ITGB3
																										EPAS1
