# Supplementary material for: Integrative Bioinformatics Analysis Reveals Key Regulatory Genes and Therapeutic Targets in Ulcerative Colitis Pathogenesis
Source: Genes (Basel). 2025 Nov 1;16(11):1296. doi: 10.3390/genes16111296 (PMC12652001; doi:10.3390/genes16111296)
Supplement: Supplementary file 1 [file genes-16-01296-s001.zip › Supplymentary Table S3.xlsx]

## Sheet: KEGG
Category	Term	Count	%	PValue	Genes	List Total	Pop Hits	Pop Total	Fold Enrichment	Bonferroni	Benjamini	FDR
KEGG_PATHWAY	hsa04380:Osteoclast differentiation	11	7.91367	3.79645e-07	LILRA6, SOCS3, IFNG, IL1R1, ITGB3, PPARG, LILRB2, LILRB3, FCGR1A, LILRA2, LILRA5	78	143	8865	8.7426	6.79541e-05	6.79564e-05	6.34007e-05
KEGG_PATHWAY	hsa04145:Phagosome	9	6.47482	6.61502e-05	MARCO, ITGB3, TAP2, HLA-C, TAP1, OLR1, FCGR1A, FCAR, TLR2	78	159	8865	6.43324	0.0117714	0.00592044	0.00552354
KEGG_PATHWAY	hsa04151:PI3K-Akt signaling pathway	9	6.47482	0.0129152	TNXB, ITGB3, OSM, VEGFC, ITGA7, TGFA, JAK2, GNG11, TLR2	78	362	8865	2.82565	0.902401	0.151348	0.141202
KEGG_PATHWAY	hsa05168:Herpes simplex virus 1 infection	9	6.47482	0.0829244	SOCS3, NXF3, IFNG, ITGB3, TAP2, HLA-C, TAP1, JAK2, TLR2	78	523	8865	1.9558	1	0.549758	0.512903
KEGG_PATHWAY	hsa05202:Transcriptional misregulation in cancer	7	5.03597	0.00732812	ETV7, BCL2A1, DEFA3, GZMB, PPARG, FCGR1A, CDK14	78	198	8865	4.01807	0.731945	0.129379	0.120706
KEGG_PATHWAY	hsa05163:Human cytomegalovirus infection	7	5.03597	0.0135283	IL1R1, ITGB3, CCL4, TAP2, HLA-C, TAP1, GNG11	78	226	8865	3.52025	0.912673	0.151348	0.141202
KEGG_PATHWAY	hsa03320:PPAR signaling pathway	6	4.31655	0.000495285	GK, ACSL1, MMP1, OLR1, ACSL4, PPARG	78	76	8865	8.97267	0.0848598	0.029552	0.0275709
KEGG_PATHWAY	hsa05150:Staphylococcus aureus infection	6	4.31655	0.00187446	DEFA3, FPR2, FCGR1A, CFB, FCAR, C2	78	102	8865	6.68552	0.285265	0.0838822	0.0782588
KEGG_PATHWAY	hsa04148:Efferocytosis	6	4.31655	0.0116093	ARG1, ITGB3, PPARG, RAB17, CD24, JAK2	78	157	8865	4.34346	0.876339	0.148433	0.138482
KEGG_PATHWAY	hsa05152:Tuberculosis	6	4.31655	0.0207645	CR1, IFNG, FCGR1A, JAK2, CLEC4E, TLR2	78	182	8865	3.74683	0.976622	0.218638	0.203981
KEGG_PATHWAY	hsa04613:Neutrophil extracellular trap formation	6	4.31655	0.0259692	CR1, ITGB3, TLR8, FPR2, FCGR1A, TLR2	78	193	8865	3.53328	0.990994	0.244657	0.228255
KEGG_PATHWAY	hsa05140:Leishmaniasis	5	3.59712	0.00483247	CR1, IFNG, FCGR1A, JAK2, TLR2	78	79	8865	7.19328	0.579835	0.129379	0.120706
KEGG_PATHWAY	hsa04610:Complement and coagulation cascades	5	3.59712	0.00707347	CR1, SERPINB2, VSIG4, CFB, C2	78	88	8865	6.4576	0.719351	0.129379	0.120706
KEGG_PATHWAY	hsa04662:B cell receptor signaling pathway	5	3.59712	0.00795069	LILRA6, LILRB2, LILRB3, LILRA2, LILRA5	78	91	8865	6.24472	0.760418	0.129379	0.120706
KEGG_PATHWAY	hsa04640:Hematopoietic cell lineage	5	3.59712	0.0110033	CR1, IL1R1, ITGB3, FCGR1A, CD24	78	100	8865	5.68269	0.862	0.148433	0.138482
KEGG_PATHWAY	hsa05330:Allograft rejection	4	2.8777	0.00459977	IFNG, PRF1, HLA-C, GZMB	78	39	8865	11.6568	0.561878	0.129379	0.120706
KEGG_PATHWAY	hsa04940:Type I diabetes mellitus	4	2.8777	0.0064624	IFNG, PRF1, HLA-C, GZMB	78	44	8865	10.3322	0.686678	0.129379	0.120706
KEGG_PATHWAY	hsa05332:Graft-versus-host disease	4	2.8777	0.00688125	IFNG, PRF1, HLA-C, GZMB	78	45	8865	10.1026	0.709456	0.129379	0.120706
KEGG_PATHWAY	hsa05144:Malaria	4	2.8777	0.00921526	CR1, IFNG, ACKR1, TLR2	78	50	8865	9.09231	0.809324	0.137461	0.128246
KEGG_PATHWAY	hsa04920:Adipocytokine signaling pathway	4	2.8777	0.0227549	SOCS3, ACSL1, ACSL4, JAK2	78	70	8865	6.49451	0.983759	0.226285	0.211115
KEGG_PATHWAY	hsa04612:Antigen processing and presentation	4	2.8777	0.0331577	IFNG, TAP2, HLA-C, TAP1	78	81	8865	5.61254	0.997609	0.296761	0.276867
KEGG_PATHWAY	hsa04512:ECM-receptor interaction	4	2.8777	0.0420331	TNXB, ITGB3, ITGA7, HSPG2	78	89	8865	5.10804	0.999541	0.351643	0.328069
KEGG_PATHWAY	hsa05235:PD-L1 expression and PD-1 checkpoint pathway in cancer	4	2.8777	0.0432187	CD274, IFNG, JAK2, TLR2	78	90	8865	5.05128	0.999632	0.351643	0.328069
KEGG_PATHWAY	hsa04657:IL-17 signaling pathway	4	2.8777	0.049396	IFNG, MMP1, S100A9, S100A8	78	95	8865	4.78543	0.999885	0.38443	0.358658
KEGG_PATHWAY	hsa05146:Amoebiasis	4	2.8777	0.0601251	IFNG, IL1R1, ARG1, TLR2	78	103	8865	4.41374	0.999985	0.448433	0.41837
KEGG_PATHWAY	hsa04620:Toll-like receptor signaling pathway	4	2.8777	0.0688307	CXCL9, CCL4, TLR8, TLR2	78	109	8865	4.17078	0.999997	0.492828	0.459789
KEGG_PATHWAY	hsa05320:Autoimmune thyroid disease	3	2.15827	0.0797942	PRF1, HLA-C, GZMB	78	54	8865	6.3141	1	0.549352	0.512524

## Sheet: KEGG table
KGEE Pathway	Count	Enrichment	PValue	Class
Osteoclast differentiation	11	7.91367	3.79645e-07	KGEE
Phagosome	9	6.47482	6.61502e-05	KGEE
PI3K-Akt signaling pathway	9	6.47482	0.0129152	KGEE
Herpes simplex virus 1 infection	9	6.47482	0.0829244	KGEE
Transcriptional misregulation in cancer	7	5.03597	0.00732812	KGEE

## Sheet: Reactome
Category	Term	Count	%	PValue	Genes	List Total	Pop Hits	Pop Total	Fold Enrichment	Bonferroni	Benjamini	FDR
REACTOME_PATHWAY	R-HSA-168256~Immune System	54	38.8489	3.93648e-14	ORM1, MS4A3, TNFAIP6, CRISP3, FCAR, CLEC5A, OLR1, JAK2, SERPINB2, CR1, MMP1, IL1R1, ARG1, SLC11A1, KRT1, TAP2, HLA-C, TAP1, IRAK3, MMP8, KLHL41, CLEC4D, IFNG, TLR8, PRTN3, BPI, CLEC4E, S100A9, S100A8, CFB, TLR2, COL17A1, CD274, MAOA, FPR2, GPR84, LILRA2, C2, LILRA5, ADGRG3, SOCS3, CCL4, S100A12, LAIR2, STOM, FCGR1A, MICB, OSM, DEFA3, LILRB2, VNN1, TCN1, CLEC6A, PTX3	105	2043	11153	2.80755	1.89576e-11	9.46724e-12	9.34915e-12
REACTOME_PATHWAY	R-HSA-168249~Innate Immune System	36	25.8993	8.31154e-12	ORM1, MS4A3, TNFAIP6, CRISP3, GPR84, FPR2, FCAR, C2, ADGRG3, CLEC5A, S100A12, OLR1, STOM, FCGR1A, CR1, ARG1, SLC11A1, KRT1, DEFA3, HLA-C, IRAK3, LILRB2, MMP8, CLEC4D, VNN1, TCN1, CLEC6A, TLR8, PRTN3, BPI, PTX3, CLEC4E, S100A9, S100A8, CFB, TLR2	105	1057	11153	3.61768	3.99787e-09	1.33262e-09	1.31599e-09
REACTOME_PATHWAY	R-HSA-6798695~Neutrophil degranulation	28	20.1439	1.79952e-14	ORM1, MS4A3, TNFAIP6, CRISP3, GPR84, FPR2, FCAR, ADGRG3, CLEC5A, S100A12, OLR1, STOM, CR1, ARG1, SLC11A1, KRT1, HLA-C, LILRB2, MMP8, CLEC4D, VNN1, TCN1, PRTN3, BPI, PTX3, S100A9, S100A8, TLR2	105	479	11153	6.20905	8.65108e-12	8.6557e-12	8.54773e-12
REACTOME_PATHWAY	R-HSA-1280218~Adaptive Immune System	16	11.5108	0.00418879	COL17A1, CD274, TAP2, HLA-C, TAP1, LILRB2, LILRA2, KLHL41, LILRA5, SOCS3, LAIR2, FCGR1A, S100A9, S100A8, MICB, TLR2	105	755	11153	2.251	0.867217	0.201481	0.198968
REACTOME_PATHWAY	R-HSA-1280215~Cytokine Signaling in Immune system	14	10.0719	0.0277245	SERPINB2, MAOA, IL1R1, MMP1, OSM, HLA-C, IRAK3, SOCS3, IFNG, CCL4, S100A12, PRTN3, FCGR1A, JAK2	105	775	11153	1.9188	0.999999	0.514441	0.508023
REACTOME_PATHWAY	R-HSA-449147~Signaling by Interleukins	12	8.63309	0.0037239	SOCS3, SERPINB2, IFNG, MAOA, IL1R1, MMP1, CCL4, OSM, S100A12, PRTN3, IRAK3, JAK2	105	461	11153	2.76492	0.833796	0.199022	0.196539
REACTOME_PATHWAY	R-HSA-1474244~Extracellular matrix organization	10	7.19424	0.00191947	COL17A1, ADAMTS2, CAPN11, ADAMTS14, TNXB, MMP1, ITGB3, ITGA7, MMP8, HSPG2	105	300	11153	3.54063	0.603133	0.115408	0.113969
REACTOME_PATHWAY	R-HSA-983169~Class I MHC mediated antigen processing & presentation	9	6.47482	0.0215088	SOCS3, TAP2, HLA-C, TAP1, FCGR1A, S100A9, KLHL41, S100A8, TLR2	105	368	11153	2.59775	0.999971	0.462252	0.456486
REACTOME_PATHWAY	R-HSA-198933~Immunoregulatory interactions between a Lymphoid and a non-Lymphoid cell	8	5.7554	0.000238007	COL17A1, LAIR2, HLA-C, LILRB2, FCGR1A, LILRA2, MICB, LILRA5	105	133	11153	6.38912	0.108184	0.0202532	0.0200006
REACTOME_PATHWAY	R-HSA-112316~Neuronal System	8	5.7554	0.0882286	LRFN2, MAOA, KCNJ15, SLC1A3, LIN7A, KCNN3, GNG11, KIF17	105	410	11153	2.07257	1	1	0.989583
REACTOME_PATHWAY	R-HSA-1236975~Antigen processing-Cross presentation	7	5.03597	0.000211999	TAP2, HLA-C, TAP1, FCGR1A, S100A9, S100A8, TLR2	105	92	11153	8.08188	0.0969543	0.0202532	0.0200006
REACTOME_PATHWAY	R-HSA-6803157~Antimicrobial peptides	7	5.03597	0.000252639	SLC11A1, DEFA3, PRTN3, BPI, S100A9, S100A8, TLR2	105	95	11153	7.82667	0.11444	0.0202532	0.0200006
REACTOME_PATHWAY	R-HSA-168898~Toll-like Receptor Cascades	7	5.03597	0.00538549	S100A12, TLR8, IRAK3, BPI, S100A9, S100A8, TLR2	105	172	11153	4.32287	0.925535	0.235493	0.232555
REACTOME_PATHWAY	R-HSA-1236974~ER-Phagosome pathway	6	4.31655	0.00074285	TAP2, HLA-C, TAP1, S100A9, S100A8, TLR2	105	77	11153	8.27681	0.300538	0.0510444	0.0504077
REACTOME_PATHWAY	R-HSA-166016~Toll Like Receptor 4 (TLR4) Cascade	6	4.31655	0.0120432	S100A12, IRAK3, BPI, S100A9, S100A8, TLR2	105	147	11153	4.33547	0.997056	0.370129	0.365512
REACTOME_PATHWAY	R-HSA-877300~Interferon gamma signaling	5	3.59712	0.012312	SOCS3, IFNG, HLA-C, FCGR1A, JAK2	105	96	11153	5.53224	0.997417	0.370129	0.365512
REACTOME_PATHWAY	R-HSA-6785807~Interleukin-4 and Interleukin-13 signaling	5	3.59712	0.0182571	SOCS3, MAOA, MMP1, OSM, JAK2	105	108	11153	4.91755	0.999858	0.462252	0.456486
REACTOME_PATHWAY	R-HSA-166058~MyD88:MAL(TIRAP) cascade initiated on plasma membrane	5	3.59712	0.0211803	S100A12, IRAK3, S100A9, S100A8, TLR2	105	113	11153	4.69996	0.999966	0.462252	0.456486
REACTOME_PATHWAY	R-HSA-168188~Toll Like Receptor TLR6:TLR2 Cascade	5	3.59712	0.0211803	S100A12, IRAK3, S100A9, S100A8, TLR2	105	113	11153	4.69996	0.999966	0.462252	0.456486
REACTOME_PATHWAY	R-HSA-181438~Toll Like Receptor 2 (TLR2) Cascade	5	3.59712	0.0230646	S100A12, IRAK3, S100A9, S100A8, TLR2	105	116	11153	4.57841	0.999987	0.462252	0.456486
REACTOME_PATHWAY	R-HSA-168179~Toll Like Receptor TLR1:TLR2 Cascade	5	3.59712	0.0230646	S100A12, IRAK3, S100A9, S100A8, TLR2	105	116	11153	4.57841	0.999987	0.462252	0.456486
REACTOME_PATHWAY	R-HSA-1474228~Degradation of the extracellular matrix	5	3.59712	0.0417771	COL17A1, CAPN11, MMP1, MMP8, HSPG2	105	140	11153	3.79354	1	0.627962	0.620129
REACTOME_PATHWAY	R-HSA-418555~G alpha (s) signalling events	5	3.59712	0.0601335	GPR176, HRH2, ADM, GPR84, GNG11	105	158	11153	3.36136	1	0.850713	0.840101
REACTOME_PATHWAY	R-HSA-3000178~ECM proteoglycans	4	2.8777	0.0339161	TNXB, ITGB3, ITGA7, HSPG2	105	76	11153	5.59048	1	0.571164	0.564039
REACTOME_PATHWAY	R-HSA-877312~Regulation of IFNG signaling	3	2.15827	0.00728473	SOCS3, IFNG, JAK2	105	14	11153	22.7612	0.970305	0.291996	0.288354
REACTOME_PATHWAY	R-HSA-5602498~MyD88 deficiency (TLR2/4)	3	2.15827	0.0106909	S100A9, S100A8, TLR2	105	17	11153	18.7445	0.994316	0.370129	0.365512
REACTOME_PATHWAY	R-HSA-5603041~IRAK4 deficiency (TLR2/4)	3	2.15827	0.0119547	S100A9, S100A8, TLR2	105	18	11153	17.7032	0.996926	0.370129	0.365512
REACTOME_PATHWAY	R-HSA-5686938~Regulation of TLR by endogenous ligand	3	2.15827	0.0176184	S100A9, S100A8, TLR2	105	22	11153	14.4844	0.999806	0.462252	0.456486
REACTOME_PATHWAY	R-HSA-6783589~Interleukin-6 family signaling	3	2.15827	0.0207983	SOCS3, OSM, JAK2	105	24	11153	13.2774	0.999959	0.462252	0.456486
REACTOME_PATHWAY	R-HSA-5621480~Dectin-2 family	3	2.15827	0.0278076	CLEC4D, CLEC6A, CLEC4E	105	28	11153	11.3806	0.999999	0.514441	0.508023
REACTOME_PATHWAY	R-HSA-983170~Antigen Presentation: Folding, assembly and peptide loading of class I MHC	3	2.15827	0.0296887	TAP2, HLA-C, TAP1	105	29	11153	10.9882	0.999999	0.528898	0.522301
REACTOME_PATHWAY	R-HSA-5602358~Diseases associated with the TLR signaling cascade	3	2.15827	0.0356235	S100A9, S100A8, TLR2	105	32	11153	9.95804	1	0.571164	0.564039
REACTOME_PATHWAY	R-HSA-5260271~Diseases of Immune System	3	2.15827	0.0356235	S100A9, S100A8, TLR2	105	32	11153	9.95804	1	0.571164	0.564039
REACTOME_PATHWAY	R-HSA-9725371~Nuclear events stimulated by ALK signaling in cancer	3	2.15827	0.0376956	BCL2A1, PRF1, GZMB	105	33	11153	9.65628	1	0.584889	0.577593
REACTOME_PATHWAY	R-HSA-977606~Regulation of Complement cascade	3	2.15827	0.0710068	CR1, CFB, C2	105	47	11153	6.77994	1	0.914291	0.902886
REACTOME_PATHWAY	R-HSA-9020591~Interleukin-12 signaling	3	2.15827	0.0710068	SERPINB2, IFNG, JAK2	105	47	11153	6.77994	1	0.914291	0.902886
REACTOME_PATHWAY	R-HSA-112310~Neurotransmitter release cycle	3	2.15827	0.0817934	MAOA, SLC1A3, LIN7A	105	51	11153	6.24818	1	1	0.989583
REACTOME_PATHWAY	R-HSA-447115~Interleukin-12 family signaling	3	2.15827	0.098833	SERPINB2, IFNG, JAK2	105	57	11153	5.59048	1	1	0.989583
REACTOME_PATHWAY	R-HSA-6799990~Metal sequestration by antimicrobial proteins	2	1.43885	0.0546729	S100A9, S100A8	105	6	11153	35.4063	1	0.796898	0.786958
REACTOME_PATHWAY	R-HSA-174577~Activation of C3 and C5	2	1.43885	0.0722309	CFB, C2	105	8	11153	26.5548	1	0.914291	0.902886
REACTOME_PATHWAY	R-HSA-9732724~IFNG signaling activates MAPKs	2	1.43885	0.0722309	IFNG, JAK2	105	8	11153	26.5548	1	0.914291	0.902886
REACTOME_PATHWAY	R-HSA-8877330~RUNX1 and FOXP3 control the development of regulatory T lymphocytes (Tregs)	2	1.43885	0.0894659	CR1, IFNG	105	10	11153	21.2438	1	1	0.989583
REACTOME_PATHWAY	R-HSA-1059683~Interleukin-6 signaling	2	1.43885	0.0979641	SOCS3, JAK2	105	11	11153	19.3126	1	1	0.989583
REACTOME_PATHWAY	R-HSA-2586552~Signaling by Leptin	2	1.43885	0.0979641	SOCS3, JAK2	105	11	11153	19.3126	1	1	0.989583

## Sheet: Reactome table
Reactome Pathway	Count	Enrichment	PValue	Class
Immune System	54	38.8489	3.93648e-14	Reactome
Innate Immune System	36	25.8993	8.31154e-12	Reactome
Neutrophil degranulation	28	20.1439	1.79952e-14	Reactome
Adaptive Immune System	16	11.5108	0.00418879	Reactome
Cytokine Signaling in Immune system	14	10.0719	0.0277245	Reactome

## Sheet: WIKI
Category	Term	Count	%	PValue	Genes	List Total	Pop Hits	Pop Total	Fold Enrichment	Bonferroni	Benjamini	FDR
WIKIPATHWAYS	WP3932:Focal adhesion PI3K Akt mTOR signaling	9	6.47482	0.00539313	PFKFB3, TNXB, EPAS1, ITGB3, OSM, VEGFC, ITGA7, JAK2, GNG11	79	303	8749	3.28951	0.782374	0.190108	0.186063
WIKIPATHWAYS	WP4172:PI3K Akt signaling	9	6.47482	0.0103503	TNXB, ITGB3, OSM, VEGFC, ITGA7, TGFA, JAK2, GNG11, TLR2	79	339	8749	2.94018	0.946816	0.291878	0.285668
WIKIPATHWAYS	WP2806:Complement system	8	5.7554	2.00765e-05	CR1, ITGB3, ADM, PTX3, VSIG4, CFB, TLR2, C2	79	95	8749	9.32605	0.00564564	0.00566158	0.00554112
WIKIPATHWAYS	WP5115:Network map of SARS CoV 2 signaling	7	5.03597	0.0254474	CD163, CXCL9, IFNG, CCL4, HBD, JAK2, CFB	79	254	8749	3.05208	0.999303	0.598015	0.585291
WIKIPATHWAYS	WP2328:Allograft rejection	6	4.31655	0.00120462	CXCL9, IFNG, PRF1, HLA-C, GZMB, C2	79	90	8749	7.38312	0.288164	0.0680017	0.0665549
WIKIPATHWAYS	WP236:Adipogenesis	6	4.31655	0.00614936	SOCS3, KLF5, EPAS1, NAMPT, OSM, PPARG	79	131	8749	5.07237	0.824387	0.19268	0.18858
WIKIPATHWAYS	WP5092:Interactions of natural killer cells in pancreatic cancer	5	3.59712	0.000101743	IFNG, CCL4, PRF1, GZMB, MICB	79	28	8749	19.7762	0.0282854	0.0143458	0.0140406
WIKIPATHWAYS	WP619:Type II interferon signaling	5	3.59712	0.000342841	SOCS3, CXCL9, IFNG, TAP1, JAK2	79	38	8749	14.572	0.0921696	0.032227	0.0315414
WIKIPATHWAYS	WP3942:PPAR signaling	5	3.59712	0.00309136	ACSL1, MMP1, OLR1, ACSL4, PPARG	79	68	8749	8.14315	0.582351	0.145294	0.142202
WIKIPATHWAYS	WP5090:Complement system in neuronal development and plasticity	5	3.59712	0.0151009	CR1, IFNG, ITGB3, CFB, C2	79	107	8749	5.17509	0.986308	0.387132	0.378895
WIKIPATHWAYS	WP5095:Overview of proinflammatory and profibrotic mediators	5	3.59712	0.0278481	CXCL9, IFNG, MMP1, CCL4, OSM	79	129	8749	4.29251	0.999652	0.604089	0.591236
WIKIPATHWAYS	WP2865:IL1 and megakaryocytes in obesity	4	2.8777	0.0012057	IFNG, IL1R1, S100A9, TLR2	79	24	8749	18.4578	0.288382	0.0680017	0.0665549
WIKIPATHWAYS	WP75:Toll like receptor signaling	4	2.8777	0.0526434	CXCL9, CCL4, TLR8, TLR2	79	95	8749	4.66302	1	0.895835	0.876775
WIKIPATHWAYS	WP117:GPCRs other	4	2.8777	0.0540042	GPR176, ACKR1, GPR84, LGR6	79	96	8749	4.61445	1	0.895835	0.876775
WIKIPATHWAYS	WP2431:Spinal cord injury	4	2.8777	0.0914872	IFNG, IL1R1, ARG1, LILRB3	79	120	8749	3.69156	1	1	0.982206
WIKIPATHWAYS	WP1455:Serotonin transporter activity	3	2.15827	0.00409669	MAOA, IL1R1, ITGB3	79	11	8749	30.2037	0.685773	0.165038	0.161527
WIKIPATHWAYS	WP143:Fatty acid beta oxidation	3	2.15827	0.0366241	GK, ACSL1, ACSL4	79	34	8749	9.77178	0.999973	0.688534	0.673884
WIKIPATHWAYS	WP5358:JAK STAT signaling in the regulation of beta cells	3	2.15827	0.0366241	SOCS3, IFNG, JAK2	79	34	8749	9.77178	0.999973	0.688534	0.673884
WIKIPATHWAYS	WP5078:T cell modulation in pancreatic cancer	3	2.15827	0.0631284	CD274, ARG1, VEGFC	79	46	8749	7.22262	1	0.989011	0.967968
WIKIPATHWAYS	WP5347:IL26 signaling	3	2.15827	0.0680295	SOCS3, MMP1, JAK2	79	48	8749	6.92168	1	1	0.982206
WIKIPATHWAYS	WP2374:Oncostatin M signaling	3	2.15827	0.0887966	SOCS3, OSM, JAK2	79	56	8749	5.93287	1	1	0.982206
WIKIPATHWAYS	WP558:Complement and coagulation cascades	3	2.15827	0.0942514	CR1, CFB, C2	79	58	8749	5.72828	1	1	0.982206
WIKIPATHWAYS	WP3896:Dengue 2 interactions with complement and coagulation cascades	3	2.15827	0.0970147	CR1, CFB, C2	79	59	8749	5.6312	1	1	0.982206
WIKIPATHWAYS	WP3630:NAD metabolism sirtuins and aging	2	1.43885	0.093863	NAMPT, PPARG	79	11	8749	20.1358	1	1	0.982206

## Sheet: WIKI table
WIKI pathways	Count	Enrichment	PValue	Class
Focal adhesion PI3K Akt mTOR signaling	9	6.47482	0.00539313	WIKI
PI3K Akt signaling	9	6.47482	0.0103503	WIKI
Complement system	8	5.7554	2.00765e-05	WIKI
Network map of SARS CoV 2 signaling	7	5.03597	0.0254474	WIKI
Allograft rejection	6	4.31655	0.00120462	WIKI

## Sheet: All
Pathway	Count	Enrichment	PValue	Class
Osteoclast differentiation	11	7.91367	3.79645e-07	KGEE
Phagosome	9	6.47482	6.61502e-05	KGEE
PI3K-Akt signaling pathway	9	6.47482	0.0129152	KGEE
Herpes simplex virus 1 infection	9	6.47482	0.0829244	KGEE
Transcriptional misregulation in cancer	7	5.03597	0.00732812	KGEE
Immune System	54	38.8489	3.93648e-14	Reactome
Innate Immune System	36	25.8993	8.31154e-12	Reactome
Neutrophil degranulation	28	20.1439	1.79952e-14	Reactome
Adaptive Immune System	16	11.5108	0.00418879	Reactome
Cytokine Signaling in Immune system	14	10.0719	0.0277245	Reactome
Focal adhesion PI3K Akt mTOR signaling	9	6.47482	0.00539313	WIKI
PI3K Akt signaling	9	6.47482	0.0103503	WIKI
Complement system	8	5.7554	2.00765e-05	WIKI
Network map of SARS CoV 2 signaling	7	5.03597	0.0254474	WIKI
Allograft rejection	6	4.31655	0.00120462	WIKI
