# Supplementary material for: Integrative Bioinformatics Analysis Reveals Key Regulatory Genes and Therapeutic Targets in Ulcerative Colitis Pathogenesis
Source: Genes (Basel). 2025 Nov 1;16(11):1296. doi: 10.3390/genes16111296 (PMC12652001; doi:10.3390/genes16111296)
Supplement: Supplementary file 1 [file genes-16-01296-s001.zip › Suppymentary Table S2.xlsx]

## Sheet: BP
Category	Term	Count	%	PValue	Genes	List Total	Pop Hits	Pop Total	Fold Enrichment	Bonferroni	Benjamini	FDR
GOTERM_BP_DIRECT	GO:0045087~innate immune response	20	14.3885	4.72671e-09	ARG1, CRISP3, HLA-C, LILRA2, C2, LILRA5, MARCO, VNN1, CLEC6A, CLEC5A, S100A12, TLR8, PTX3, PPARG, BPI, FCGR1A, CLEC4E, S100A9, S100A8, TLR2	128	564	19416	5.37899	4.85432e-06	2.42717e-06	2.37281e-06
GOTERM_BP_DIRECT	GO:0007165~signal transduction	20	14.3885	0.000997275	CD274, LTK, CXCL9, TNFAIP6, EPAS1, VEGFC, ADM, IRAK3, LILRB2, LILRA2, GNG11, TMIGD3, CCL4, CLEC5A, NAMPT, TLR8, PPARG, FCGR1A, JAK2, TLR2	128	1326	19416	2.2879	0.6411	0.0409681	0.0400506
GOTERM_BP_DIRECT	GO:0006954~inflammatory response	19	13.6691	3.27968e-10	ORM1, CXCL9, TNFAIP6, IL1R1, SLC11A1, ADM, FPR2, HSPG2, TMIGD3, VNN1, CCL4, S100A12, OLR1, TLR8, PTX3, ACKR1, S100A9, S100A8, TLR2	128	424	19416	6.79732	3.36823e-07	3.36823e-07	3.2928e-07
GOTERM_BP_DIRECT	GO:0006955~immune response	14	10.0719	4.40889e-05	CD274, CXCL9, IL1R1, SLC11A1, OSM, HLA-C, LILRB2, FCAR, HRH2, CCL4, FCGR1A, JAK2, MICB, TLR2	128	529	19416	4.01441	0.0442705	0.00541282	0.0052916
GOTERM_BP_DIRECT	GO:0007166~cell surface receptor signaling pathway	13	9.35252	3.372e-06	LILRA6, CD274, IL1R1, TGFA, INHBA, LILRB2, FPR2, LILRB3, LILRA2, ADGRG3, MARCO, IFNG, FCGR1A	128	351	19416	5.61806	0.00345706	0.000894231	0.000874204
GOTERM_BP_DIRECT	GO:0002250~adaptive immune response	13	9.35252	6.49111e-05	LILRA6, CD274, ARG1, TAP2, HLA-C, TAP1, LILRB2, LILRB3, CLEC4D, IFNG, CLEC6A, JAK2, MICB	128	473	19416	4.169	0.0644923	0.00659342	0.00644576
GOTERM_BP_DIRECT	GO:0006508~proteolysis	11	7.91367	0.00517324	ADAMTS2, CAPN11, ADAMTS14, MMP1, GZMB, OLR1, PRTN3, MMP8, PRSS23, CFB, C2	128	586	19416	2.84738	0.99514	0.160997	0.157392
GOTERM_BP_DIRECT	GO:0071222~cellular response to lipopolysaccharide	10	7.19424	6.25e-06	CD274, SBNO2, CXCL9, DEFA3, IRAK3, BPI, LILRB2, JAK2, MMP8, FCAR	128	198	19416	7.66098	0.00639821	0.00128375	0.001255
GOTERM_BP_DIRECT	GO:0008284~positive regulation of cell population proliferation	10	7.19424	0.00646348	CR1, TNXB, IFNG, NAMPT, OSM, VEGFC, TGFA, ADM, PRTN3, JAK2	128	511	19416	2.96844	0.998718	0.170205	0.166393
GOTERM_BP_DIRECT	GO:0006915~apoptotic process	10	7.19424	0.0206998	DRAM1, PFKFB3, IFNG, BCL2A1, PRF1, GZMB, JAK2, S100A9, S100A8, TLR2	128	620	19416	2.44657	1	0.367849	0.359611
GOTERM_BP_DIRECT	GO:0007155~cell adhesion	9	6.47482	0.0263866	NUAK1, TNXB, TNFAIP6, ITGB3, CCL4, ITGA7, FPR2, CD24, JAK2	128	543	19416	2.51416	1	0.444247	0.434298
GOTERM_BP_DIRECT	GO:0030154~cell differentiation	9	6.47482	0.0816823	ETV7, SLC2A14, SOCS3, ADIRF, PPARG, INHBA, JAK2, HSPG2, RAI14	128	687	19416	1.98717	1	0.743428	0.726779
GOTERM_BP_DIRECT	GO:0032760~positive regulation of tumor necrosis factor production	8	5.7554	9.99446e-06	ORM1, IFNG, FCGR1A, LILRA2, JAK2, MMP8, TLR2, LILRA5	128	114	19416	10.6447	0.0102119	0.00171072	0.00167241
GOTERM_BP_DIRECT	GO:0032496~response to lipopolysaccharide	8	5.7554	4.74346e-05	SLC11A1, ADM, IRAK3, JAK2, S100A9, S100A8, TLR2, C2	128	145	19416	8.36897	0.0475489	0.00541282	0.0052916
GOTERM_BP_DIRECT	GO:0042742~defense response to bacterium	8	5.7554	0.000107145	CLEC4D, SLC11A1, S100A12, FPR2, FCGR1A, CLEC4E, S100A9, S100A8	128	165	19416	7.35455	0.104205	0.00733584	0.00717155
GOTERM_BP_DIRECT	GO:0002764~immune response-regulating signaling pathway	7	5.03597	3.48288e-06	LILRA6, LAIR2, LILRB2, LILRB3, LILRA2, FCAR, LILRA5	128	63	19416	16.8542	0.00357054	0.000894231	0.000874204
GOTERM_BP_DIRECT	GO:0006952~defense response	7	5.03597	1.8629e-05	CXCL9, CRISP3, TAP1, ACKR1, INHBA, LILRB3, LILRA2	128	84	19416	12.6406	0.0189504	0.00273315	0.00267194
GOTERM_BP_DIRECT	GO:0050729~positive regulation of inflammatory response	7	5.03597	8.98812e-05	IFNG, OSM, S100A12, S100A9, S100A8, TLR2, LILRA5	128	111	19416	9.56588	0.0881795	0.00659342	0.00644576
GOTERM_BP_DIRECT	GO:0061844~antimicrobial humoral immune response mediated by antimicrobial peptide	7	5.03597	0.000262505	CXCL9, CCL4, DEFA3, S100A12, ADM, BPI, S100A9	128	135	19416	7.86528	0.236337	0.014695	0.0143659
GOTERM_BP_DIRECT	GO:0019221~cytokine-mediated signaling pathway	7	5.03597	0.00053043	LILRA6, SOCS3, IRAK3, INHBA, LILRB3, JAK2, LILRA5	128	154	19416	6.89489	0.420098	0.0247615	0.0242069
GOTERM_BP_DIRECT	GO:0007267~cell-cell signaling	7	5.03597	0.00424798	CXCL9, TNFAIP6, NAMPT, CCL4, LILRB2, INHBA, S100A9	128	232	19416	4.57678	0.987374	0.145423	0.142166
GOTERM_BP_DIRECT	GO:0008285~negative regulation of cell population proliferation	7	5.03597	0.066293	TMIGD3, OSM, ADM, INHBA, JAK2, HSPG2, TLR2	128	435	19416	2.44095	1	0.709197	0.693314
GOTERM_BP_DIRECT	GO:0032731~positive regulation of interleukin-1 beta production	6	4.31655	7.184e-05	ORM1, IFNG, TLR8, LILRA2, JAK2, LILRA5	128	66	19416	13.7898	0.0711262	0.00659342	0.00644576
GOTERM_BP_DIRECT	GO:0001819~positive regulation of cytokine production	6	4.31655	8.29255e-05	IFNG, CLEC6A, SLC11A1, CLEC5A, IRAK3, CLEC4E	128	68	19416	13.3842	0.0816421	0.00659342	0.00644576
GOTERM_BP_DIRECT	GO:0031640~killing of cells of another organism	6	4.31655	0.00036298	CXCL9, PRF1, DEFA3, GZMB, S100A12, MICB	128	93	19416	9.78629	0.31123	0.0181291	0.0177231
GOTERM_BP_DIRECT	GO:0032755~positive regulation of interleukin-6 production	6	4.31655	0.000580457	IFNG, TLR8, LILRB2, LILRA2, TLR2, LILRA5	128	103	19416	8.83617	0.449155	0.0259187	0.0253382
GOTERM_BP_DIRECT	GO:0030198~extracellular matrix organization	6	4.31655	0.00497627	COL17A1, ADAMTS2, ADAMTS14, MMP1, PTX3, MMP8	128	168	19416	5.41741	0.994044	0.159707	0.15613
GOTERM_BP_DIRECT	GO:0001666~response to hypoxia	6	4.31655	0.00633287	EPAS1, VEGFC, ADM, CD24, HSPG2, TLR2	128	178	19416	5.11306	0.998533	0.170205	0.166393
GOTERM_BP_DIRECT	GO:0051607~defense response to virus	6	4.31655	0.0205252	CXCL9, IFNG, PRF1, DEFA3, TLR8, TLR2	128	239	19416	3.80805	1	0.367849	0.359611
GOTERM_BP_DIRECT	GO:0050832~defense response to fungus	5	3.59712	8.74413e-05	CLEC6A, DEFA3, S100A12, S100A9, S100A8	128	36	19416	21.0677	0.0858916	0.00659342	0.00644576
GOTERM_BP_DIRECT	GO:0030574~collagen catabolic process	5	3.59712	0.00014658	ADAMTS2, ADAMTS14, MMP1, PRTN3, MMP8	128	41	19416	18.4985	0.139764	0.00885517	0.00865686
GOTERM_BP_DIRECT	GO:0042130~negative regulation of T cell proliferation	5	3.59712	0.000271864	CD274, CR1, ARG1, LILRB2, VSIG4	128	48	19416	15.8008	0.243643	0.014695	0.0143659
GOTERM_BP_DIRECT	GO:0050766~positive regulation of phagocytosis	5	3.59712	0.000370702	IFNG, SLC11A1, PTX3, FPR2, FCGR1A	128	52	19416	14.5853	0.316673	0.0181291	0.0177231
GOTERM_BP_DIRECT	GO:1990830~cellular response to leukemia inhibitory factor	5	3.59712	0.0057247	SOCS3, SBNO2, KLF5, VEGFC, SNX10	128	109	19416	6.95814	0.99725	0.167979	0.164217
GOTERM_BP_DIRECT	GO:0051092~positive regulation of NF-kappaB transcription factor activity	5	3.59712	0.00847198	S100A12, IRAK3, S100A9, S100A8, TLR2	128	122	19416	6.2167	0.99984	0.202342	0.197811
GOTERM_BP_DIRECT	GO:0050728~negative regulation of inflammatory response	5	3.59712	0.0173867	SOCS3, TNFAIP6, KRT1, PPARG, FPR2	128	151	19416	5.02276	1	0.364042	0.355889
GOTERM_BP_DIRECT	GO:0098609~cell-cell adhesion	5	3.59712	0.0437866	VNN1, TNXB, CDHR2, ITGA7, CD24	128	202	19416	3.75464	1	0.583765	0.570692
GOTERM_BP_DIRECT	GO:0001934~positive regulation of protein phosphorylation	5	3.59712	0.0444492	MARCO, ITGB3, VEGFC, FAM20A, INHBA	128	203	19416	3.73615	1	0.583765	0.570692
GOTERM_BP_DIRECT	GO:0043123~positive regulation of canonical NF-kappaB signal transduction	5	3.59712	0.061236	CLEC4D, CLEC6A, S100A12, TLR8, IRAK3	128	226	19416	3.35592	1	0.686816	0.671435
GOTERM_BP_DIRECT	GO:0051770~positive regulation of nitric-oxide synthase biosynthetic process	4	2.8777	0.000143812	IFNG, NAMPT, JAK2, TLR2	128	16	19416	37.9219	0.137315	0.00885517	0.00865686
GOTERM_BP_DIRECT	GO:0001774~microglial cell activation	4	2.8777	0.000975206	IFNG, FPR2, JAK2, TLR2	128	30	19416	20.225	0.632865	0.0409681	0.0400506
GOTERM_BP_DIRECT	GO:0031663~lipopolysaccharide-mediated signaling pathway	4	2.8777	0.00166671	IRAK3, BPI, JAK2, TLR2	128	36	19416	16.8542	0.819702	0.0658352	0.0643608
GOTERM_BP_DIRECT	GO:0032689~negative regulation of type II interferon production	4	2.8777	0.00337913	CD274, CR1, INHBA, LGALS9B	128	46	19416	13.1902	0.969077	0.123942	0.121166
GOTERM_BP_DIRECT	GO:0097191~extrinsic apoptotic signaling pathway	4	2.8777	0.00559628	IFNG, G0S2, INHBA, JAK2	128	55	19416	11.0318	0.99686	0.167979	0.164217
GOTERM_BP_DIRECT	GO:0006968~cellular defense response	4	2.8777	0.00618281	CXCL9, CLEC5A, PRF1, LILRB2	128	57	19416	10.6447	0.998287	0.170205	0.166393
GOTERM_BP_DIRECT	GO:0030593~neutrophil chemotaxis	4	2.8777	0.00712911	CXCL9, S100A12, S100A9, S100A8	128	60	19416	10.1125	0.999356	0.178575	0.174576
GOTERM_BP_DIRECT	GO:0042102~positive regulation of T cell proliferation	4	2.8777	0.00780505	SPTA1, CD274, LILRB2, JAK2	128	62	19416	9.78629	0.99968	0.190852	0.186578
GOTERM_BP_DIRECT	GO:0006898~receptor-mediated endocytosis	4	2.8777	0.0117415	MARCO, FPR2, FCGR1A, HSPG2	128	72	19416	8.42708	0.999995	0.274058	0.26792
GOTERM_BP_DIRECT	GO:0032729~positive regulation of type II interferon production	4	2.8777	0.0150647	IL1R1, SLC11A1, TLR8, JAK2	128	79	19416	7.68038	1	0.322321	0.315103
GOTERM_BP_DIRECT	GO:0050731~positive regulation of peptidyl-tyrosine phosphorylation	4	2.8777	0.0177309	ITGB3, CLEC6A, OSM, TGFA	128	84	19416	7.22321	1	0.364042	0.355889
GOTERM_BP_DIRECT	GO:0120162~positive regulation of cold-induced thermogenesis	4	2.8777	0.0286421	EPAS1, ACSL1, G0S2, JAK2	128	101	19416	6.00743	1	0.459616	0.449323
GOTERM_BP_DIRECT	GO:0050829~defense response to Gram-negative bacterium	4	2.8777	0.0301134	SLC11A1, DEFA3, ADM, BPI	128	103	19416	5.89078	1	0.47309	0.462495
GOTERM_BP_DIRECT	GO:0006631~fatty acid metabolic process	4	2.8777	0.0308637	TNXB, ACSL1, ACSL4, PPARG	128	104	19416	5.83413	1	0.47309	0.462495
GOTERM_BP_DIRECT	GO:0007160~cell-matrix adhesion	4	2.8777	0.033963	COL17A1, TNXB, ITGB3, ITGA7	128	108	19416	5.61806	1	0.512942	0.501454
GOTERM_BP_DIRECT	GO:0009615~response to virus	4	2.8777	0.0355711	IFNG, CCL4, TLR8, IRAK3	128	110	19416	5.51591	1	0.527022	0.515219
GOTERM_BP_DIRECT	GO:0009617~response to bacterium	4	2.8777	0.0415034	SLC11A1, FAM20A, CFB, C2	128	117	19416	5.1859	1	0.56832	0.555593
GOTERM_BP_DIRECT	GO:0006979~response to oxidative stress	4	2.8777	0.0507837	VNN1, EPAS1, KRT1, MICB	128	127	19416	4.77756	1	0.648589	0.634064
GOTERM_BP_DIRECT	GO:0007204~positive regulation of cytosolic calcium ion concentration	4	2.8777	0.0709119	ADM, FPR2, CD24, JAK2	128	146	19416	4.15582	1	0.72458	0.708352
GOTERM_BP_DIRECT	GO:0006914~autophagy	4	2.8777	0.0966577	DRAM1, INHBA, S100A9, S100A8	128	167	19416	3.63323	1	0.787724	0.770083
GOTERM_BP_DIRECT	GO:0002544~chronic inflammatory response	3	2.15827	0.00184574	VNN1, S100A9, S100A8	128	10	19416	45.5062	0.850031	0.0702065	0.0686342
GOTERM_BP_DIRECT	GO:0038094~Fc-gamma receptor signaling pathway	3	2.15827	0.00366912	CLEC4D, FCGR1A, CLEC4E	128	14	19416	32.5045	0.977066	0.129938	0.127028
GOTERM_BP_DIRECT	GO:0006957~complement activation, alternative pathway	3	2.15827	0.00479722	CR1, VSIG4, CFB	128	16	19416	28.4414	0.992835	0.158927	0.155368
GOTERM_BP_DIRECT	GO:0061760~antifungal innate immune response	3	2.15827	0.00606444	CLEC4D, CLEC6A, CLEC4E	128	18	19416	25.2812	0.998064	0.170205	0.166393
GOTERM_BP_DIRECT	GO:0032695~negative regulation of interleukin-12 production	3	2.15827	0.00674904	TLR8, IRAK3, LILRA5	128	19	19416	23.9507	0.999046	0.173282	0.169401
GOTERM_BP_DIRECT	GO:0051928~positive regulation of calcium ion transport	3	2.15827	0.0124504	CCL4, LILRA2, LILRA5	128	26	19416	17.5024	0.999997	0.284147	0.277783
GOTERM_BP_DIRECT	GO:0034113~heterotypic cell-cell adhesion	3	2.15827	0.0185236	ITGB3, ITGA7, LILRB2	128	32	19416	14.2207	1	0.364042	0.355889
GOTERM_BP_DIRECT	GO:0035987~endodermal cell differentiation	3	2.15827	0.0207744	ITGA7, INHBA, MMP8	128	34	19416	13.3842	1	0.367849	0.359611
GOTERM_BP_DIRECT	GO:0031100~animal organ regeneration	3	2.15827	0.0243517	ADM, PPARG, HSPG2	128	37	19416	12.299	1	0.423884	0.414391
GOTERM_BP_DIRECT	GO:0043542~endothelial cell migration	3	2.15827	0.028161	S100A12, S100A9, S100A8	128	40	19416	11.3766	1	0.459068	0.448787
GOTERM_BP_DIRECT	GO:0001916~positive regulation of T cell mediated cytotoxicity	3	2.15827	0.028161	TAP2, HLA-C, MICB	128	40	19416	11.3766	1	0.459068	0.448787
GOTERM_BP_DIRECT	GO:0032733~positive regulation of interleukin-10 production	3	2.15827	0.0308243	CD274, TLR2, LILRA5	128	42	19416	10.8348	1	0.47309	0.462495
GOTERM_BP_DIRECT	GO:0045429~positive regulation of nitric oxide biosynthetic process	3	2.15827	0.0364348	IFNG, PTX3, JAK2	128	46	19416	9.89266	1	0.527022	0.515219
GOTERM_BP_DIRECT	GO:0006958~complement activation, classical pathway	3	2.15827	0.0364348	CR1, CFB, C2	128	46	19416	9.89266	1	0.527022	0.515219
GOTERM_BP_DIRECT	GO:0051781~positive regulation of cell division	3	2.15827	0.0408798	OSM, VEGFC, TGFA	128	49	19416	9.28699	1	0.567345	0.554639
GOTERM_BP_DIRECT	GO:0045600~positive regulation of fat cell differentiation	3	2.15827	0.0519854	KLF5, ADIRF, PPARG	128	56	19416	8.12612	1	0.651085	0.636504
GOTERM_BP_DIRECT	GO:0030218~erythrocyte differentiation	3	2.15827	0.0536509	EPAS1, INHBA, JAK2	128	57	19416	7.98355	1	0.66385	0.648982
GOTERM_BP_DIRECT	GO:0030155~regulation of cell adhesion	3	2.15827	0.0553353	NUAK1, TNXB, JAK2	128	58	19416	7.84591	1	0.67654	0.661388
GOTERM_BP_DIRECT	GO:0032024~positive regulation of insulin secretion	3	2.15827	0.0570381	ACSL4, DOC2B, JAK2	128	59	19416	7.71292	1	0.677153	0.661988
GOTERM_BP_DIRECT	GO:0007193~adenylate cyclase-inhibiting G protein-coupled receptor signaling pathway	3	2.15827	0.0587591	MARCO, GPR176, FPR2	128	60	19416	7.58437	1	0.678041	0.662856
GOTERM_BP_DIRECT	GO:0007584~response to nutrient	3	2.15827	0.0587591	ACSL1, PPARG, C2	128	60	19416	7.58437	1	0.678041	0.662856
GOTERM_BP_DIRECT	GO:0042531~positive regulation of tyrosine phosphorylation of STAT protein	3	2.15827	0.060498	IFNG, OSM, JAK2	128	61	19416	7.46004	1	0.686816	0.671435
GOTERM_BP_DIRECT	GO:0032757~positive regulation of interleukin-8 production	3	2.15827	0.0676261	TLR8, LILRA2, TLR2	128	65	19416	7.00096	1	0.716	0.699965
GOTERM_BP_DIRECT	GO:0030199~collagen fibril organization	3	2.15827	0.0712896	ADAMTS2, ADAMTS14, TNXB	128	67	19416	6.79198	1	0.72458	0.708352
GOTERM_BP_DIRECT	GO:0032715~negative regulation of interleukin-6 production	3	2.15827	0.0750164	ORM1, IRAK3, BPI	128	69	19416	6.59511	1	0.72458	0.708352
GOTERM_BP_DIRECT	GO:0070098~chemokine-mediated signaling pathway	3	2.15827	0.0769028	CXCL9, CCL4, ACKR1	128	70	19416	6.50089	1	0.72458	0.708352
GOTERM_BP_DIRECT	GO:0045668~negative regulation of osteoblast differentiation	3	2.15827	0.0769028	TNFAIP6, VEGFC, PPARG	128	70	19416	6.50089	1	0.72458	0.708352
GOTERM_BP_DIRECT	GO:0001938~positive regulation of endothelial cell proliferation	3	2.15827	0.0826508	ITGB3, VEGFC, HSPG2	128	73	19416	6.23373	1	0.744582	0.727907
GOTERM_BP_DIRECT	GO:0098869~cellular oxidant detoxification	3	2.15827	0.086554	HBD, S100A9	128	75	19416	6.0675	1	0.757812	0.74084
GOTERM_BP_DIRECT	GO:0019731~antibacterial humoral response	3	2.15827	0.0905118	DEFA3, ADM, BPI	128	77	19416	5.9099	1	0.77463	0.757282
GOTERM_BP_DIRECT	GO:0032720~negative regulation of tumor necrosis factor production	3	2.15827	0.0965463	ORM1, IRAK3, BPI	128	80	19416	5.68828	1	0.787724	0.770083
GOTERM_BP_DIRECT	GO:0032119~sequestering of zinc ion	2	1.43885	0.0130395	S100A9, S100A8	128	2	19416	151.688	0.999999	0.284928	0.278547
GOTERM_BP_DIRECT	GO:0070488~neutrophil aggregation	2	1.43885	0.0130395	S100A9, S100A8	128	2	19416	151.688	0.999999	0.284928	0.278547
GOTERM_BP_DIRECT	GO:0050867~positive regulation of cell activation	2	1.43885	0.0194959	LILRA2, LILRA5	128	3	19416	101.125	1	0.364042	0.355889
GOTERM_BP_DIRECT	GO:0002292~T cell differentiation involved in immune response	2	1.43885	0.0194959	CLEC4D, CLEC4E	128	3	19416	101.125	1	0.364042	0.355889
GOTERM_BP_DIRECT	GO:0046967~cytosol to endoplasmic reticulum transport	2	1.43885	0.0194959	TAP2, TAP1	128	3	19416	101.125	1	0.364042	0.355889
GOTERM_BP_DIRECT	GO:0045957~negative regulation of complement activation, alternative pathway	2	1.43885	0.0194959	CR1, VSIG4	128	3	19416	101.125	1	0.364042	0.355889
GOTERM_BP_DIRECT	GO:0001550~ovarian cumulus expansion	2	1.43885	0.0259104	TNFAIP6, PTX3	128	4	19416	75.8438	1	0.443499	0.433567
GOTERM_BP_DIRECT	GO:0044691~tooth eruption	2	1.43885	0.0386147	SNX10, FAM20A	128	6	19416	50.5625	1	0.54325	0.531084
GOTERM_BP_DIRECT	GO:0051712~positive regulation of killing of cells of another organism	2	1.43885	0.0386147	IFNG, PRF1	128	6	19416	50.5625	1	0.54325	0.531084
GOTERM_BP_DIRECT	GO:0001696~gastric acid secretion	2	1.43885	0.044905	HRH2, SNX10	128	7	19416	43.3393	1	0.583765	0.570692
GOTERM_BP_DIRECT	GO:0035425~autocrine signaling	2	1.43885	0.044905	S100A9, S100A8	128	7	19416	43.3393	1	0.583765	0.570692
GOTERM_BP_DIRECT	GO:0060336~negative regulation of type II interferon-mediated signaling pathway	2	1.43885	0.0511546	ARG1, PPARG	128	8	19416	37.9219	1	0.648589	0.634064
GOTERM_BP_DIRECT	GO:0002237~response to molecule of bacterial origin	2	1.43885	0.0573635	TAP2, CD24	128	9	19416	33.7083	1	0.677153	0.661988
GOTERM_BP_DIRECT	GO:0002768~immune response-regulating cell surface receptor signaling pathway	2	1.43885	0.0573635	FPR2, CD24	128	9	19416	33.7083	1	0.677153	0.661988
GOTERM_BP_DIRECT	GO:0010888~negative regulation of lipid storage	2	1.43885	0.0635322	ITGB3, PPARG	128	10	19416	30.3375	1	0.686816	0.671435
GOTERM_BP_DIRECT	GO:0019885~antigen processing and presentation of endogenous peptide antigen via MHC class I	2	1.43885	0.0635322	TAP2, TAP1	128	10	19416	30.3375	1	0.686816	0.671435
GOTERM_BP_DIRECT	GO:0140507~granzyme-mediated programmed cell death signaling pathway	2	1.43885	0.0635322	PRF1, GZMB	128	10	19416	30.3375	1	0.686816	0.671435
GOTERM_BP_DIRECT	GO:0060670~branching involved in labyrinthine layer morphogenesis	2	1.43885	0.0635322	SOCS3, ADM	128	10	19416	30.3375	1	0.686816	0.671435
GOTERM_BP_DIRECT	GO:2000273~positive regulation of signaling receptor activity	2	1.43885	0.0696607	IFNG, JAK2	128	11	19416	27.5795	1	0.72458	0.708352
GOTERM_BP_DIRECT	GO:0043031~negative regulation of macrophage activation	2	1.43885	0.0757495	BPI, VSIG4	128	12	19416	25.2812	1	0.72458	0.708352
GOTERM_BP_DIRECT	GO:0034121~regulation of toll-like receptor signaling pathway	2	1.43885	0.0757495	S100A9, S100A8	128	12	19416	25.2812	1	0.72458	0.708352
GOTERM_BP_DIRECT	GO:0140105~interleukin-10-mediated signaling pathway	2	1.43885	0.0757495	LILRB2, LILRA2	128	12	19416	25.2812	1	0.72458	0.708352
GOTERM_BP_DIRECT	GO:0072112~podocyte differentiation	2	1.43885	0.0757495	BASP1, CD24	128	12	19416	25.2812	1	0.72458	0.708352
GOTERM_BP_DIRECT	GO:0019730~antimicrobial humoral response	2	1.43885	0.0757495	SLC11A1, PRTN3	128	12	19416	25.2812	1	0.72458	0.708352
GOTERM_BP_DIRECT	GO:0048333~mesodermal cell differentiation	2	1.43885	0.0757495	ITGB3, INHBA	128	12	19416	25.2812	1	0.72458	0.708352
GOTERM_BP_DIRECT	GO:0060333~type II interferon-mediated signaling pathway	2	1.43885	0.0817988	IFNG, JAK2	128	13	19416	23.3365	1	0.743428	0.726779
GOTERM_BP_DIRECT	GO:2000318~positive regulation of T-helper 17 type immune response	2	1.43885	0.0817988	CLEC6A, JAK2	128	13	19416	23.3365	1	0.743428	0.726779
GOTERM_BP_DIRECT	GO:2000562~negative regulation of CD4-positive, alpha-beta T cell proliferation	2	1.43885	0.0817988	CD274, LGALS9B	128	13	19416	23.3365	1	0.743428	0.726779
GOTERM_BP_DIRECT	GO:0002523~leukocyte migration involved in inflammatory response	2	1.43885	0.0878088	S100A9, S100A8	128	14	19416	21.6696	1	0.757812	0.74084
GOTERM_BP_DIRECT	GO:0001878~response to yeast	2	1.43885	0.0878088	CLEC6A, PTX3	128	14	19416	21.6696	1	0.757812	0.74084
GOTERM_BP_DIRECT	GO:0015670~carbon dioxide transport	2	1.43885	0.0878088	HBD	128	14	19416	21.6696	1	0.757812	0.74084
GOTERM_BP_DIRECT	GO:0010745~negative regulation of macrophage derived foam cell differentiation	2	1.43885	0.0878088	ITGB3, PPARG	128	14	19416	21.6696	1	0.757812	0.74084
GOTERM_BP_DIRECT	GO:0002430~complement receptor mediated signaling pathway	2	1.43885	0.0937797	CR1, FPR2	128	15	19416	20.225	1	0.776708	0.759313
GOTERM_BP_DIRECT	GO:0002281~macrophage activation involved in immune response	2	1.43885	0.0937797	SBNO2, IFNG	128	15	19416	20.225	1	0.776708	0.759313
GOTERM_BP_DIRECT	GO:0045348~positive regulation of MHC class II biosynthetic process	2	1.43885	0.0937797	IFNG, JAK2	128	15	19416	20.225	1	0.776708	0.759313
GOTERM_BP_DIRECT	GO:0001913~T cell mediated cytotoxicity	2	1.43885	0.0937797	TAP2, PRF1	128	15	19416	20.225	1	0.776708	0.759313
GOTERM_BP_DIRECT	GO:0071354~cellular response to interleukin-6	2	1.43885	0.0997119	SBNO2, FCAR	128	16	19416	18.9609	1	0.787724	0.770083
GOTERM_BP_DIRECT	GO:0045730~respiratory burst	2	1.43885	0.0997119	SLC11A1, CD24	128	16	19416	18.9609	1	0.787724	0.770083
GOTERM_BP_DIRECT	GO:0046007~negative regulation of activated T cell proliferation	2	1.43885	0.0997119	CD274, ARG1	128	16	19416	18.9609	1	0.787724	0.770083
GOTERM_BP_DIRECT	GO:0015671~oxygen transport	2	1.43885	0.0997119	HBD	128	16	19416	18.9609	1	0.787724	0.770083

## Sheet: BP table
Biological Process	Count	Enrichment	PValue	Class
immune response	20	14.3885	4.72671e-09	BP
signal transduction	20	14.3885	0.000997275	BP
inflammatory response	19	13.6691	3.27968e-10	BP
immune response	14	10.0719	4.40889e-05	BP
CSR signaling pathway	13	9.35252	3.372e-06	BP
adaptive immune response	13	9.35252	6.49111e-05	BP
proteolysis	11	7.91367	0.00517324	BP
lipopolysaccharide	10	7.19424	6.25e-06	BP
PRCP proliferation	10	7.19424	0.00646348	BP
apoptotic process	10	7.19424	0.0206998	BP

## Sheet: CC
Category	Term	Count	%	PValue	Genes	List Total	Pop Hits	Pop Total	Fold Enrichment	Bonferroni	Benjamini	FDR
GOTERM_CC_DIRECT	GO:0005886~plasma membrane	70	50.3597	4.14085e-10	MS4A3, ITGB3, PRF1, DOC2B, FCAR, GPR176, BASP1, PSTPIP2, CLEC5A, OLR1, JAK2, SLC2A14, SERPINB2, CR1, IL1R1, SLC11A1, KRT1, HLA-C, TAP1, ACSL4, IRAK3, HSPG2, KLHL41, TM4SF1, TMIGD3, CLEC4D, CDHR2, ITGA7, TLR8, PRTN3, CLEC4E, S100A9, S100A8, CFB, TLR2, COL17A1, LILRA6, CD274, LTK, SLC1A3, TGFA, LIN7A, FPR2, GPR84, LILRA2, LILRA5, ADGRG3, SPTA1, HRH2, S100A12, LAIR2, STOM, KCNN3, FCGR1A, MICB, CD163…	133	5534	20666	1.96546	8.24029e-08	4.12014e-08	3.85099e-08
GOTERM_CC_DIRECT	GO:0016020~membrane	56	40.2878	0.000106311	MCTP1, CRISP3, PRF1, SNX10, HBD, DOC2B, FCAR, CLEC5A, OLR1, VSIG4, JAK2, SLC2A14, CR1, ACSL1, IL1R1, KRT1, TAP2, HLA-C, TAP1, ACSL4, HSPG2, TM4SF1, TMIGD3, CLEC4D, TLR8, BPI, CLEC4E, TLR2, COL17A1, LILRA6, LTK, MAOA, SLC1A3, TGFA, FPR2, GPR84, ADGRG3, DRAM1, STOM, KCNN3, FCGR1A, CD163, KCNJ15, EPHX4, VEGFC, GZMB, LILRB2, LILRB3, LRFN2, MARCO, VNN1, TMEM158, ACKR1, CD24, SERINC2	133	5475	20666	1.58931	0.0209348	0.00200064	0.00186995
GOTERM_CC_DIRECT	GO:0005576~extracellular region	42	30.2158	2.48601e-10	COL17A1, ORM1, CXCL9, TNXB, TNFAIP6, CRISP3, PRF1, TGFA, ADM, LILRA2, FCAR, C2, LILRA5, ADAMTS14, ADAMTS2, GLT1D1, CCL4, LAIR2, S100A12, OLR1, CD163, SERPINB2, MMP1, IL1R1, ARG1, KRT1, OSM, VEGFC, DEFA3, GZMB, INHBA, MMP8, HSPG2, VNN1, IFNG, TCN1, PRTN3, BPI, PTX3, S100A9, S100A8, CFB	133	2248	20666	2.90307	4.94716e-08	4.12014e-08	3.85099e-08
GOTERM_CC_DIRECT	GO:0005615~extracellular space	38	27.3381	1.41119e-09	COL17A1, FCGBP, ORM1, CXCL9, TNXB, TNFAIP6, CRISP3, TGFA, ADM, C2, LILRA5, CCL4, NAMPT, STOM, MICB, CR1, SERPINB2, MMP1, ARG1, KRT1, OSM, VEGFC, DEFA3, HLA-C, GZMB, INHBA, LILRB2, MMP8, HSPG2, IFNG, TCN1, PRTN3, BPI, PTX3, FAM20A, S100A9, S100A8, CFB	133	1986	20666	2.9731	2.80827e-07	9.36092e-08	8.7494e-08
GOTERM_CC_DIRECT	GO:0070062~extracellular exosome	28	20.1439	0.000855467	CD274, FCGBP, ORM1, TNXB, ITGB3, ADIRF, LIN7A, PRSS23, C2, BASP1, NAMPT, STOM, CR1, GK, KRT1, DEFA3, HLA-C, ACSL4, HSPG2, CDHR2, PRTN3, BPI, RAB17, FAM20A, S100A9, SERINC2, S100A8, CFB	133	2242	20666	1.94056	0.156597	0.0113492	0.0106078
GOTERM_CC_DIRECT	GO:0009897~external side of plasma membrane	14	10.0719	2.8735e-06	CD274, CD163, CXCL9, IL1R1, ITGB3, HLA-C, CLEC4D, CLEC6A, TLR8, ITGA7, FCGR1A, CD24, CLEC4E, MICB	133	418	20666	5.20423	0.000571664	8.68146e-05	8.11433e-05
GOTERM_CC_DIRECT	GO:0009986~cell surface	14	10.0719	0.000340099	CR1, IL1R1, ITGB3, HLA-C, SLC1A3, TGFA, LILRB2, LILRA5, LRFN2, CLEC5A, ITGA7, CD24, MICB, TLR2	133	665	20666	3.27123	0.0654511	0.00483427	0.00451846
GOTERM_CC_DIRECT	GO:0062023~collagen-containing extracellular matrix	11	7.91367	0.00021098	COL17A1, MARCO, ADAMTS2, ORM1, TNXB, KRT1, PRTN3, MMP8, S100A9, HSPG2, S100A8	133	391	20666	4.3714	0.04112	0.00347118	0.00324442
GOTERM_CC_DIRECT	GO:0005856~cytoskeleton	10	7.19424	0.0112523	CR1, BASP1, KRT1, STOM, S100A12, JAK2, S100A9, KIF17, KLHL41, S100A8	133	572	20666	2.71649	0.8948	0.120671	0.112788
GOTERM_CC_DIRECT	GO:0070821~tertiary granule membrane	9	6.47482	2.12215e-08	CLEC4D, SLC11A1, CLEC5A, STOM, OLR1, LILRB2, FPR2, GPR84, FCAR	133	73	20666	19.1569	4.22308e-06	1.05577e-06	9.86802e-07
GOTERM_CC_DIRECT	GO:0035579~specific granule membrane	9	6.47482	1.21876e-07	ADGRG3, MS4A3, CLEC4D, CLEC5A, STOM, OLR1, FPR2, GPR84, FCAR	133	91	20666	15.3676	2.42531e-05	4.85068e-06	4.53381e-06
GOTERM_CC_DIRECT	GO:0031012~extracellular matrix	9	6.47482	0.000110588	FCGBP, ADAMTS2, ADAMTS14, TNXB, MMP1, CRISP3, DEFA3, PTX3, MMP8	133	228	20666	6.13356	0.0217679	0.00200064	0.00186995
GOTERM_CC_DIRECT	GO:0035580~specific granule lumen	7	5.03597	3.05378e-06	ORM1, TCN1, ARG1, CRISP3, PTX3, BPI, MMP8	133	63	20666	17.2648	0.000607519	8.68146e-05	8.11433e-05
GOTERM_CC_DIRECT	GO:1904724~tertiary granule lumen	6	4.31655	2.89815e-05	ORM1, TNFAIP6, TCN1, CRISP3, PTX3, MMP8	133	56	20666	16.6482	0.00575081	0.000720916	0.000673821
GOTERM_CC_DIRECT	GO:0101003~ficolin-1-rich granule membrane	6	4.31655	4.39995e-05	CR1, CLEC4D, SLC11A1, LILRB2, FPR2, FCAR	133	61	20666	15.2836	0.00871786	0.000972877	0.000909322
GOTERM_CC_DIRECT	GO:0030670~phagocytic vesicle membrane	6	4.31655	0.00022676	SLC11A1, TAP2, HLA-C, TAP1, CLEC4E, TLR2	133	86	20666	10.8407	0.0441272	0.00347118	0.00324442
GOTERM_CC_DIRECT	GO:0072562~blood microparticle	6	4.31655	0.00451511	ORM1, KRT1, STOM, HBD, CFB	133	168	20666	5.54941	0.593651	0.0561567	0.0524882
GOTERM_CC_DIRECT	GO:0043235~receptor complex	6	4.31655	0.0126371	LTK, ITGB3, OLR1, PPARG, GPR84, TLR2	133	216	20666	4.31621	0.920405	0.120671	0.112788
GOTERM_CC_DIRECT	GO:0045121~membrane raft	5	3.59712	0.0485732	STOM, OLR1, CD24, JAK2, TLR2	133	214	20666	3.63045	0.99995	0.371772	0.347485
GOTERM_CC_DIRECT	GO:0005741~mitochondrial outer membrane	5	3.59712	0.0571527	BCL2A1, GK, MAOA, ACSL1, ACSL4	133	226	20666	3.43769	0.999992	0.392186	0.366566
GOTERM_CC_DIRECT	GO:0035578~azurophil granule lumen	4	2.8777	0.0205814	ARG1, DEFA3, PRTN3, BPI	133	91	20666	6.83004	0.984052	0.186168	0.174006
GOTERM_CC_DIRECT	GO:0005581~collagen trimer	4	2.8777	0.0256192	COL17A1, MARCO, MMP1, MMP8	133	99	20666	6.27812	0.994285	0.212426	0.198549
GOTERM_CC_DIRECT	GO:0030667~secretory granule membrane	4	2.8777	0.0269729	CR1, HLA-C, LILRB3, TLR2	133	101	20666	6.1538	0.995666	0.214704	0.200679
GOTERM_CC_DIRECT	GO:0001533~cornified envelope	3	2.15827	0.05636	SERPINB2, KRT1, CNFN	133	60	20666	7.76917	0.99999	0.392186	0.366566
GOTERM_CC_DIRECT	GO:0005601~classical-complement-pathway C3/C5 convertase complex	2	1.43885	0.0127341	CFB, C2	133	2	20666	155.383	0.921947	0.120671	0.112788
GOTERM_CC_DIRECT	GO:1990660~calprotectin complex	2	1.43885	0.0127341	S100A9, S100A8	133	2	20666	155.383	0.921947	0.120671	0.112788
GOTERM_CC_DIRECT	GO:1904856~cytolytic granule lumen	2	1.43885	0.0127341	PRF1, GZMB	133	2	20666	155.383	0.921947	0.120671	0.112788
GOTERM_CC_DIRECT	GO:0042825~TAP complex	2	1.43885	0.0253073	TAP2, TAP1	133	4	20666	77.6917	0.993909	0.212426	0.198549
GOTERM_CC_DIRECT	GO:0042824~MHC class I peptide loading complex	2	1.43885	0.0560493	TAP2, TAP1	133	9	20666	34.5297	0.99999	0.392186	0.366566
GOTERM_CC_DIRECT	GO:0044194~cytolytic granule	2	1.43885	0.0680749	PRF1, GZMB	133	11	20666	28.2515	0.999999	0.451563	0.422064
GOTERM_CC_DIRECT	GO:0031838~haptoglobin-hemoglobin complex	2	1.43885	0.0799484	HBD	133	13	20666	23.9051	1	0.513217	0.47969
GOTERM_CC_DIRECT	GO:0005833~hemoglobin complex	2	1.43885	0.0916718	HBD	133	15	20666	20.7178	1	0.570084	0.532842

## Sheet: CC table
Cellular Component	Count	Enrichment	PValue	Class
plasma membrane	70	50.3597	4.14085e-10	CC
membrane	56	40.2878	0.000106311	CC
extracellular region	42	30.2158	2.48601e-10	CC
extracellular space	38	27.3381	1.41119e-09	CC
extracellular exosome	28	20.1439	0.000855467	CC
external side of plasma membrane	14	10.0719	2.8735e-06	CC
cell surface	14	10.0719	0.000340099	CC
collagen-containing extracellular matrix	11	7.91367	0.00021098	CC
cytoskeleton	10	7.19424	0.0112523	CC
tertiary granule membrane	9	6.47482	2.12215e-08	CC

## Sheet: MF
Category	Term	Count	%	PValue	Genes	List Total	Pop Hits	Pop Total	Fold Enrichment	Bonferroni	Benjamini	FDR
GOTERM_MF_DIRECT	GO:0005509~calcium ion binding	13	9.35252	0.00474157	MCTP1, TNFAIP6, PRF1, DOC2B, HSPG2, SPTA1, CAPN11, CLEC6A, CDHR2, S100A12, CLEC4E, S100A9, S100A8	131	746	19208	2.55514	0.802244	0.13474	0.131579
GOTERM_MF_DIRECT	GO:0030246~carbohydrate binding	8	5.7554	0.000511554	CLEC4D, CLEC6A, GALNT18, CLEC5A, KRT1, OLR1, CLEC4E, LGALS9B	131	206	19208	5.69421	0.16011	0.0581466	0.0567825
GOTERM_MF_DIRECT	GO:0004888~transmembrane signaling receptor activity	7	5.03597	0.00192321	TMIGD3, MARCO, IL1R1, ACKR1, LILRB3, LGR6, TLR2	131	191	19208	5.37373	0.481309	0.0987285	0.0964123
GOTERM_MF_DIRECT	GO:0004252~serine-type endopeptidase activity	7	5.03597	0.00202669	MMP1, GZMB, PRTN3, MMP8, PRSS23, CFB, C2	131	193	19208	5.31804	0.499326	0.0987285	0.0964123
GOTERM_MF_DIRECT	GO:0038023~signaling receptor activity	7	5.03597	0.00432151	KRT1, TLR8, ACKR1, FPR2, LILRB3, LILRA2, TLR2	131	225	19208	4.5617	0.77164	0.13474	0.131579
GOTERM_MF_DIRECT	GO:0038187~pattern recognition receptor activity	6	4.31655	5.51536e-06	MARCO, CLEC4D, CLEC6A, TLR8, CLEC4E, TLR2	131	38	19208	23.1515	0.00187898	0.000940369	0.000918308
GOTERM_MF_DIRECT	GO:0005125~cytokine activity	6	4.31655	0.00992301	CXCL9, IFNG, NAMPT, CCL4, OSM, INHBA	131	192	19208	4.58206	0.966648	0.260288	0.254182
GOTERM_MF_DIRECT	GO:0032396~inhibitory MHC class I receptor activity	5	3.59712	6.37202e-07	LILRA6, LILRB2, LILRB3, LILRA2, LILRA5	131	11	19208	66.6482	0.000217262	0.000217286	0.000212188
GOTERM_MF_DIRECT	GO:0001540~amyloid-beta binding	5	3.59712	0.00265687	MARCO, LILRB2, FPR2, HSPG2, TLR2	131	85	19208	8.62506	0.596346	0.100666	0.0983042
GOTERM_MF_DIRECT	GO:0042605~peptide antigen binding	4	2.8777	0.00444719	TAP2, HLA-C, TAP1, MICB	131	49	19208	11.9695	0.781261	0.13474	0.131579
GOTERM_MF_DIRECT	GO:0004222~metalloendopeptidase activity	4	2.8777	0.0396259	ADAMTS2, ADAMTS14, MMP1, MMP8	131	111	19208	5.28382	0.999999	0.716679	0.699866
GOTERM_MF_DIRECT	GO:0005178~integrin binding	4	2.8777	0.0974698	TNXB, ITGB3, ITGA7, HSPG2	131	162	19208	3.62039	1	1	0.979412
GOTERM_MF_DIRECT	GO:0023029~MHC class Ib protein binding	3	2.15827	0.000933579	TAP2, TAP1, LILRB2	131	7	19208	62.8397	0.27276	0.0636701	0.0621764
GOTERM_MF_DIRECT	GO:0050544~arachidonate binding	3	2.15827	0.000933579	PPARG, S100A9, S100A8	131	7	19208	62.8397	0.27276	0.0636701	0.0621764
GOTERM_MF_DIRECT	GO:0050786~RAGE receptor binding	3	2.15827	0.00240207	S100A12, S100A9, S100A8	131	11	19208	39.9889	0.559608	0.100666	0.0983042
GOTERM_MF_DIRECT	GO:0050839~cell adhesion molecule binding	3	2.15827	0.0756168	ITGB3, CDHR2, LILRB2	131	67	19208	6.56534	1	1	0.979412
GOTERM_MF_DIRECT	GO:0015433~ABC-type peptide antigen transporter activity	2	1.43885	0.020168	TAP2, TAP1	131	3	19208	97.7506	0.999039	0.458485	0.447729
GOTERM_MF_DIRECT	GO:1904680~peptide transmembrane transporter activity	2	1.43885	0.020168	TAP2, TAP1	131	3	19208	97.7506	0.999039	0.458485	0.447729
GOTERM_MF_DIRECT	GO:0035662~Toll-like receptor 4 binding	2	1.43885	0.0268005	S100A9, S100A8	131	4	19208	73.313	0.999905	0.571186	0.557786
GOTERM_MF_DIRECT	GO:0046978~TAP1 binding	2	1.43885	0.0333885	TAP2, TAP1	131	5	19208	58.6504	0.999991	0.669735	0.654022
GOTERM_MF_DIRECT	GO:0031721~hemoglobin alpha binding	2	1.43885	0.0399323	HBD	131	6	19208	48.8753	0.999999	0.716679	0.699866
GOTERM_MF_DIRECT	GO:0043177~organic acid binding	2	1.43885	0.0719974	HBD	131	11	19208	26.6593	1	1	0.979412
GOTERM_MF_DIRECT	GO:0001851~complement component C3b binding	2	1.43885	0.0719974	CR1, VSIG4	131	11	19208	26.6593	1	1	0.979412
GOTERM_MF_DIRECT	GO:0047676~arachidonate-CoA ligase activity	2	1.43885	0.0719974	ACSL1, ACSL4	131	11	19208	26.6593	1	1	0.979412
GOTERM_MF_DIRECT	GO:0031720~haptoglobin binding	2	1.43885	0.0719974	HBD	131	11	19208	26.6593	1	1	0.979412
GOTERM_MF_DIRECT	GO:0005161~platelet-derived growth factor receptor binding	2	1.43885	0.090724	IL1R1, ITGB3	131	14	19208	20.9466	1	1	0.979412

## Sheet: MF table
Molecular Function	Count	Enrichment	PValue	Class
calcium ion binding	13	9.35252	0.00474157	MF
carbohydrate binding	8	5.7554	0.000511554	MF
transmembrane signaling receptor activity	7	5.03597	0.00192321	MF
serine-type endopeptidase activity	7	5.03597	0.00202669	MF
signaling receptor activity	7	5.03597	0.00432151	MF
pattern recognition receptor activity	6	4.31655	5.51536e-06	MF
cytokine activity	6	4.31655	0.00992301	MF
inhibitory MHC class I receptor activity	5	3.59712	6.37202e-07	MF
amyloid-beta binding	5	3.59712	0.00265687	MF
peptide antigen binding	4	2.8777	0.00444719	MF

## Sheet: All
Gene ontology	Count	Enrichment	PValue	Class
Innate Immune response	20	14.3885	4.72671e-09	BP
Signal transduction	20	14.3885	0.000997275	BP
Inflammatory response	19	13.6691	3.27968e-10	BP
Immune response	14	10.0719	4.40889e-05	BP
CSR signaling pathway	13	9.35252	3.372e-06	BP
Adaptive immune response	13	9.35252	6.49111e-05	BP
Proteolysis	11	7.91367	0.00517324	BP
Lipopolysaccharide	10	7.19424	6.25e-06	BP
PRCP proliferation	10	7.19424	0.00646348	BP
Apoptotic process	10	7.19424	0.0206998	BP
Gene ontology	Count	Enrichment	PValue	Class
Plasma membrane	70	50.3597	4.14085e-10	CC
Membrane	56	40.2878	0.000106311	CC
Extracellular region	42	30.2158	2.48601e-10	CC
Extracellular space	38	27.3381	1.41119e-09	CC
Extracellular exosome	28	20.1439	0.000855467	CC
External side of PM	14	10.0719	2.8735e-06	CC
Cell surface	14	10.0719	0.000340099	CC
Collagen-containing EM	11	7.91367	0.00021098	CC
Cytoskeleton	10	7.19424	0.0112523	CC
Tertiary granule membrane	9	6.47482	2.12215e-08	CC
Gene ontology	Count	Enrichment	PValue	Class
Calcium ion binding	13	9.35252	0.00474157	MF
Carbohydrate binding	8	5.7554	0.000511554	MF
Transmembrane signaling RA	7	5.03597	0.00192321	MF
Serine-type EA	7	5.03597	0.00202669	MF
Signaling receptor activity	7	5.03597	0.00432151	MF
Pattern recognition RA	6	4.31655	5.51536e-06	MF
Cytokine activity	6	4.31655	0.00992301	MF
Inhibitory MHC class I RA	5	3.59712	6.37202e-07	MF
Amyloid-beta binding	5	3.59712	0.00265687	MF
Peptide antigen binding	4	2.8777	0.00444719	MF
